# Supplementary material for: Disparities in Head and Neck Cancer: A Case for Chemoprevention with Vitamin D
Source: Nutrients. 2020 Aug 29;12(9):2638. doi: 10.3390/nu12092638 (PMC7551909; doi:10.3390/nu12092638)
Supplement: Supplementary file 1 [file nutrients-12-02638-s001.zip]

Archive with 6 entries (6 files):
- Supplementary Materials-proof reading/Figure S1. Vitamin D3 inhibits HNC cell viability .docx
- Supplementary Materials-proof reading/Table S1. MicroRNA platform and sequence information.xlsx
- Supplementary Materials-proof reading/Table S2.Comprehensive list of vitamin D altered miRs stratified by direction of change and individual validated gene targets .xls
- Supplementary Materials-proof reading/Table S3. Validated gene targets altered in both CAL-27 and SCC-25 HNC cell lines by vitamin D (n=45).docx
- Supplementary Materials-proof reading/Table S4. Overlapping target genes of miRs altered in the same direction by vitamin D (n=32) .docx
- Supplementary Materials-proof reading/Table S5. Top Pathways, Biological Processes, Molecular Functions and Diseases for Vitamin D Altered MiRs and Validated Gene Targets in HNC Cell Lines.xlsx
