# Supplementary material for: Disparities in Head and Neck Cancer: A Case for Chemoprevention with Vitamin D
Source: Nutrients. 2020 Aug 29;12(9):2638. doi: 10.3390/nu12092638 (PMC7551909; doi:10.3390/nu12092638)
Supplement: Supplementary file 1 [file nutrients-12-02638-s001.zip › Supplementary Materials-proof reading/Table S2.Comprehensive list of vitamin D altered miRs stratified by direction of change and individual validated gene targets .xls]

## Sheet: All Down miRs 
Target Gene	(Entrez Gene ID)
SRSF1	6426
INSIG1	3638
NUFIP2	57532
TMBIM6	7009
NECAP1	25977
MIDN	90007
ARFGEF2	10564
MBNL1	4154
ANKRD44	91526
ALKBH4	54784
TOB1	10140
TXLNG	55787
GATAD2B	57459
CHERP	10523
RPS21	6227
SSB	6741
NFIB	4781
SREK1IP1	285672
TMEM131L	23240
LBR	3930
IFIT1	3434
MGAT4C	25834
ZNF460	10794
ZNF426	79088
YWHAZ	7534
HAT1	8520
GNAL	2774
DDIT4	54541
CDKN1B	1027
MORC1	27136
STAT5B	6777
MDM2	4193
ZNF180	7733
NUPL2	11097
ELK4	2005
TACR3	6870
RCC2	55920
YAF2	10138
TSR1	55720
PUM1	9698
ID2	3398
COMMD6	170622
DNAJC21	134218
NDNF	79625
TFEC	22797
TAF1D	79101
SOCS3	9021
INSIG2	51141
IKZF5	64376
JCAD	57608
PMAIP1	5366
MIB1	57534
LRIG3	121227
CTTNBP2NL	55917
CAMSAP1	157922
RSRC1	51319
TNFAIP3	7128
PDCD10	11235
FAM107B	83641
CNKSR3	154043
FAM114A1	92689
ZNF786	136051
RAPGEF2	9693
AOC3	8639
ZNF616	90317
ZNF268	10795
FANCF	2188
BCOR	54880
XKR4	114786
CACNA1A	773
ENTPD4	9583
VPS50	55610
RAB3IP	117177
GFRA1	2674
SLC38A1	81539
LILRB2	10288
C4orf19	55286
UBAP2	55833
PCSK2	5126
PKHD1	5314
FAM89A	375061
SGO2	151246
FOXN3	1112
RNF41	10193
GNA14	9630
BSDC1	55108
CRISP1	167
DCTN5	84516
SLC35G3	146861
PDE11A	50940
GALM	130589
WDR59	79726
RPS6KA5	9252
COX17	10063
PCNX2	80003
ARPC1B	10095
RAP2A	5911
EMC3	55831
ZFX	7543
VSIG10	54621
UGCG	7357
NR2F6	2063
KCNN3	3782
FOXP1	27086
DSE	29940
LUC7L2	51631
MDGA2	161357
CXorf21	80231
FBXO47	494188
C7orf55-LUC7L2	100996928
FRMPD3	84443
TMTC1	83857
PAX5	5079
COLEC12	81035
ZNF134	7693
FAXC	84553
AJAP1	55966
TTF2	8458
C1orf56	54964
KLHDC10	23008
ENTPD5	957
HSPA6	3310
FBXO17	115290
SH3TC2	79628
TAOK3	51347
SH3KBP1	30011
KANSL1L	151050
GNA12	2768
FGF10	2255
CCDC6	8030
NFIA	4774
MAP3K7	6885
SPIB	6689
PCDH19	57526
GTF2I	2969
HSPD1	3329
KLHL4	56062
OMA1	115209
ZNF326	284695
PAPSS2	9060
COX19	90639
ZNF283	284349
SPAST	6683
SAP30	8819
MRPS18C	51023
SULT1C4	27233
SNAP29	9342
SLC22A9	114571
RUNX1	861
MYOCD	93649
HS3ST1	9957
GTDC1	79712
GABRB2	2561
FOXF2	2295
DLX3	1747
DERL2	51009
APPL1	26060
ADAMTS4	9507
TAS2R30	259293
MDC1	9656
KCND3	3752
ZIC4	84107
RNF165	494470
ETV6	2120
ARL4C	10123
IRX2	153572
ZBTB7A	51341
FAM126B	285172
DCAF7	10238
CLIC5	53405
RNF150	57484
POU3F2	5454
ADCYAP1	116
NINJ1	4814
PPP2R1A	5518
WHAMM	123720
EIF3E	3646
SSR3	6747
PRRC2B	84726
KCNMB4	27345
ZNF24	7572
GOLGA6L4	643707
SGCD	6444
PPARA	5465
PHF13	148479
RAB3B	5865
ZNF124	7678
PLA2G16	11145
ZNF207	7756
SLC25A24	29957
IER5	51278
FAAP24	91442
RSL1D1	26156
PCLAF	9768
NUCB1	4924
HRH1	3269
SNX9	51429
SAR1A	56681
ZNF37A	7587
HLA-DRB1	3123
IL6R	3570
UTP4	84916
SLFN12L	100506736
ADAMTS8	11095
ZNF225	7768
ZMAT4	79698
VCAN	1462
TMEM33	55161
TMEM107	84314
STON2	85439
SPPL3	121665
RIMS2	9699
RASGRP3	25780
RAP2B	5912
PNRC1	10957
PNO1	56902
PLCG1	5335
PDCD11	22984
NOTCH1	4851
HS3ST3B1	9953
HBEGF	1839
FOXJ3	22887
FAM199X	139231
CACNA1E	777
BLOC1S5	63915
AGPS	8540
KCNT2	343450
RNF128	79589
TBCA	6902
ZNF362	149076
SHMT1	6470
NAV2	89797
DYRK1A	1859
CYLD	1540
ARAP2	116984
PDE7B	27115
CADPS	8618
MAPK14	1432
KHSRP	8570
PDS5A	23244
COL4A1	1282
C1orf52	148423
ARL6IP1	23204
LILRB1	10859
MCAM	4162
ZNF160	90338
GLIPR1L2	144321
STMN4	81551
FGD4	121512
TADA2A	6871
FAM229B	619208
SPN	6693
SLC25A21	89874
NT5DC1	221294
CRIPT	9419
CCDC39	339829
CERS4	79603
TRDN	10345
TMEM81	388730
NCKAP1	10787
ZNF264	9422
PRPF38A	84950
SCOC	60592
AKR1D1	6718
EPGN	255324
TENM1	10178
UFL1	23376
SLC30A10	55532
NIPAL2	79815
TRAPPC6B	122553
ABHD15	116236
GALR1	2587
MARCH4	57574
ZNF449	203523
RAD50	10111
SSH3	54961
NEGR1	257194
CLDND1	56650
LINC00598	646982
ZFP36L1	677
ZCCHC24	219654
FAM208A	23272
ESR1	2099
PAX6	5080
NOS3	4846
AFMID	125061
GRK2	156
HMGA2	8091
RTN3	10313
ARHGEF39	84904
CDKL2	8999
MAGEA12	4111
MRPL50	54534
PCGF3	10336
TCAIM	285343
ZNF18	7566
ACER3	55331
BASP1	10409
CKAP4	10970
CYFIP2	26999
DMXL1	1657
FZD2	2535
GSKIP	51527
UQCRFS1	7386
KIAA1671	85379
TNC	3371
MERTK	10461
PTPRN2	5799
SOX4	6659
ARPC5L	81873
RASA1	5921
RB1	5925
UBE2F	140739
RUNX2	860
BCL2L2	599
TFF2	7032
MAPK1	5594
LRG1	116844
BIRC5	332
CD69	969
DEFB126	81623
PPP1R3D	5509
ZNF609	23060
SYT12	91683
TNNI1	7135
IFNA21	3452
BSN	8927
EREG	2069
SYCP2L	221711
FBP2	8789
IL17A	3605
KCNH2	3757
SCP2D1	140856
NPY	4852
CACNB3	784
CRYGC	1420
USH1C	10083
PCDHGC4	56098
FAM167A-AS1	83656
KLRC1	3821
XKRX	402415
SIX6	4990
FAM99A	387742
HMBOX1	79618
DAZL	1618
APLP1	333
GAGE2D	729408
ADCY6	112
EFNA1	1942
OR11A1	26531
DYNC1I1	1780
DNASE1L3	1776
KDM5B	10765
TGFBR2	7048
MEF2A	4205
MIR34C	407042
TREML3P	340206
LRRC4	64101
SLC26A3	1811
DCST2	127579
ZNF641	121274
IDUA	3425
ZFAND3	60685
ZC3H11B	643136
TMPRSS12	283471
KCNH3	23416
KLRB1	3820
TTC6	319089
MMP20	9313
ARHGAP5	394
PTPRH	5794
KRTAP10-2	386679
SYNPO2	171024
GCNT2	2651
DEFB118	117285
NBEA	26960
RAB5B	5869
LHX9	56956
ALDH2	217
SLC46A3	283537
USH2A	7399
CYP21A1P	1590
WNT9A	7483
PRAMEF14	729528
VNN2	8875
DMGDH	29958
NGFR	4804
UGDH	7358
PLD4	122618
CFAP65	255101
ST6GALNAC1	55808
SEC14L4	284904
WASHC4	23325
CCL15	6359
INHBE	83729
RXRB	6257
SYVN1	84447
CYGB	114757
ORAI3	93129
KRT72	140807
FAM110C	642273
PIP5KL1	138429
SVIL	6840
KIAA1551	55196
RIPPLY2	134701
GNMT	27232
ARHGAP12	94134
KDM4C	23081
KAAG1	353219
USP29	57663
SERPINA3	12
OR2J3	442186
GC	2638
PPP1R17	10842
NNT	23530
RASL10A	10633
CACNG1	786
CD24P4	938
ECE1	1889
SEC24D	9871
TMEM154	201799
CYTL1	54360
ACOT8	10005
ABCC11	85320
POU6F2	11281
SOBP	55084
HIST1H4I	8294
ARHGEF3	50650
ASIP	434
JAG2	3714
PRSS53	339105
SEMA3B	7869
ARRB1	408
PDE4A	5141
PPP3R2	5535
ARHGEF28	64283
NOL4	8715
SOX5	6660
SERPINA1	5265
EGLN1	54583
SH2D3A	10045
CD14	929
ESAM	90952
GALNT16	57452
PLEKHG1	57480
SCN1B	6324
FAM84B	157638
FBXL8	55336
ULK2	9706
CCNG2	901
ZNF654	55279
ABTB2	25841
LRP1B	53353
C7orf31	136895
POU2F3	25833
PRKN	5071
VAT1	10493
EDDM3B	64184
SLFN5	162394
TRAV22	28661
TSPYL2	64061
UBE4B	10277
IL17RD	54756
FCRL4	83417
TBATA	219793
CASP14	23581
CHRNA7	1139
PNPLA3	80339
ODF3L1	161753
ADAM21	8747
PARD6B	84612
WNT7B	7477
LINC00313	114038
ATP10A	57194
DNMBP	23268
F10	2159
MEGF11	84465
ATP10D	57205
APOBEC4	403314
C20orf194	25943
TMEM130	222865
GDPD1	284161
KRT19	3880
PFKFB4	5210
HSPA1B	3304
CRISPLD2	83716
ROR2	4920
SPP1	6696
RNF214	257160
CDRT4	284040
ZNF821	55565
FABP6	2172
SLC12A7	10723
CDR1	1038
MBD5	55777
HRH2	3274
RHOB	388
MAPK4	5596
ALDOC	230
SLC37A1	54020
ACOT4	122970
KLF4	9314
TIAF1	9220
SOX13	9580
SYNGR3	9143
JUP	3728
CFP	5199
OTUB2	78990
PER1	5187
GALNT12	79695
TMEM155	132332
JMY	133746
ERO1B	56605
LYPD4	147719
SETX	23064
C20orf141	128653
GALNT5	11227
RAB3C	115827
GOLGA6L9	440295
BAZ2B	29994
SORBS2	8470
CYP21A2	1589
NEFM	4741
HYOU1	10525
GAGE12B	729428
LHX6	26468
CC2D2B	387707
PCDHGA8	9708
SERINC2	347735
EPHA4	2043
C11orf52	91894
RRBP1	6238
VEGFA	7422
SCRG1	11341
TUBGCP6	85378
CDH20	28316
RAB4B	53916
SYT14	255928
HTR7	3363
APBB2	323
IL25	64806
DUSP16	80824
DNAAF2	55172
PRAMEF17	391004
DNASE2B	58511
SNED1	25992
TUSC5	286753
MEIS3	56917
DDIT3	1649
CD8A	925
CHD6	84181
ZNF771	51333
LATS1	9113
FN3K	64122
FOXO1	2308
FAM160A2	84067
SALL4	57167
CAPN11	11131
BRAT1	221927
LTC4S	4056
DAAM1	23002
LPAL2	80350
FGF16	8823
KCNC1	3746
RNF213	57674
CXCL9	4283
TMPRSS13	84000
ABCA3	21
BBX	56987
OR8G7P	282786
IL6	3569
TRIB1	10221
VIP	7432
PIGN	23556
CPNE5	57699
FPGT-TNNI3K	100526835
C12orf56	115749
CABP1	9478
KIF17	57576
ZFP57	346171
DAPK2	23604
HSPA1L	3305
IL37	27178
LINC00324	284029
YPEL5	51646
LRRC41	10489
C21orf62	56245
ITPR2	3709
NECAB1	64168
DYRK1B	9149
MMP14	4323
ACSM1	116285
ITGB2	3689
SIGLEC5	8778
PSORS1C1	170679
MAFB	9935
GREB1	9687
GLS2	27165
KDR	3791
CSF1	1435
HECTD4	283450
TET2	54790
DHCR7	1717
PCDHB10	56126
GFAP	2670
OR8D2	283160
ESRP1	54845
ARHGEF4	50649
SLC25A41	284427
ZKSCAN2	342357
KMT2C	58508
ANGPT4	51378
GABRP	2568
GRB7	2886
PHYHIP	9796
MGAT4A	11320
PHF21A	51317
OSMR	9180
GULP1	51454
PCYOX1	51449
GPR50	9248
SASH1	23328
MANBA	4126
HIST1H4L	8368
BFSP2	8419
SOX1	6656
RASGEF1A	221002
CLIC3	9022
GBX2	2637
LEPR	3953
GRIK1-AS1	642976
TNFSF9	8744
TRAV23DV6	28660
FGF23	8074
CXorf58	254158
MKNK2	2872
STAT6	6778
SIGIRR	59307
MFGE8	4240
SERPINB10	5273
ST14	6768
KIF27	55582
TRRAP	8295
TEKT3	64518
ZNF461	92283
SDCCAG8	10806
PCDHGC5	56097
FAM71F2	346653
ARX	170302
AGPAT3	56894
KLHL24	54800
CTDP1	9150
CMTR1	23070
MLC1	23209
CYP19A1	1588
MAN1A1	4121
TBX15	6913
PELP1	27043
SUSD3	203328
RSPO3	84870
NIPSNAP1	8508
RARRES2	5919
PTAFR	5724
THBD	7056
SLC30A2	7780
HOXA2	3199
LINC00487	400941
TNFRSF9	3604
HEY1	23462
KIRREL1	55243
IL1A	3552
DEFB104A	140596
IGDCC4	57722
SH3D21	79729
PDZD8	118987
C8G	733
TACSTD2	4070
ASB11	140456
SCIMP	388325
MUC15	143662
SHH	6469
PTH2	113091
SLC2A12	154091
EXD3	54932
OPN1MW2	728458
IGLV1-47	28822
ZNF518A	9849
HSPB3	8988
KMT2E	55904
LRRK2	120892
HOXA11	3207
RAB11FIP1	80223
MAML2	84441
NPAS1	4861
XRRA1	143570
CLCN2	1181
FNDC9	408263
TANC2	26115
PTPRT	11122
ULK1	8408
ACACA	31
DUSP5	1847
G2E3	55632
ZFP69	339559
SPRR3	6707
TOX2	84969
GRIK4	2900
FGD2	221472
SH2D6	284948
LTBP1	4052
NEUROD4	58158
RNF121	55298
IL22	50616
C4orf45	152940
MAMLD1	10046
PLAC8L1	153770
TEAD2	8463
PLD3	23646
TAZ	6901
MYPN	84665
MAP3K8	1326
CNGB1	1258
ABCA12	26154
DISP1	84976
ELOVL6	79071
FAM151A	338094
ZNF579	163033
DHH	50846
FAM131C	348487
RSPH4A	345895
SLC6A12	6539
XKR6	286046
FLG2	388698
MLXIP	22877
NEIL1	79661
ING4	51147
SMG7	9887
FREM1	158326
FOXA2	3170
ATG16L2	89849
LDLR	3949
COPA	1314
SESN3	143686
SLC29A3	55315
TMEM25	84866
C6orf223	221416
GLTPD2	388323
PLK3	1263
VMO1	284013
ZBTB1	22890
IGLV1-36	28826
CCDC186	55088
DHRS3	9249
ZBED2	79413
PRAMEF10	343071
ADGB	79747
HMGCS1	3157
ANTXR2	118429
FAM47C	442444
OPN1SW	611
NUTM2B	729262
ZFP41	286128
HOXC6	3223
MMRN1	22915
SAG	6295
RUFY2	55680
WIF1	11197
CBLN4	140689
FAM214A	56204
TAF8	129685
MPPED2	744
RASSF8	11228
AHNAK	79026
RNASE4	6038
GPR82	27197
TFE3	7030
SFRP1	6422
SLC34A2	10568
PPM1H	57460
TRIM2	23321
ATP2B4	493
MINDY2	54629
SH3BP1	23616
MCMDC2	157777
MPIG6B	80739
IL6ST	3572
DLG2	1740
P3H3	10536
KDM7A	80853
PLEKHA1	59338
PLLP	51090
KLRK1	22914
FAM102A	399665
LIN7A	8825
KMT2A	4297
GSDMB	55876
MFSD6L	162387
CDK20	23552
NLRC4	58484
EGFLAM	133584
TRBV7-3	28595
GP9	2815
ZNF660	285349
CA14	23632
C7orf69	80099
OR1C1	26188
PDE5A	8654
ZER1	10444
PRAMEF2	65122
CPNE6	9362
KIAA1324L	222223
TMEM8A	58986
KCNJ9	3765
CEACAM3	1084
TVP23A	780776
GAB2	9846
UBN1	29855
FOXO3	2309
IRF2	3660
STOX1	219736
HDAC6	10013
DDR1	780
ABLIM1	3983
ACOT6	641372
C6orf201	404220
ZNF251	90987
TULP4	56995
FGF8	2253
ACSL1	2180
RSPO4	343637
HSD17B7P2	158160
CEL	1056
BCL2A1	597
OR2J1	442185
ANXA11	311
NDST3	9348
KLK3	354
USP44	84101
SEMA4D	10507
PYGM	5837
HACD4	401494
CEACAM21	90273
SERPINF1	5176
COG3	83548
TP53AIP1	63970
SLC27A6	28965
SWT1	54823
UHMK1	127933
FOLR2	2350
TGIF2LY	90655
CHST8	64377
CPT1B	1375
IRAK2	3656
ATP8B2	57198
CD79A	973
IYD	389434
IL27	246778
DPY19L2	283417
SYT5	6861
LGALS9	3965
EMX2	2018
DOCK9	23348
APOL2	23780
KCNK4	50801
GOLGB1	2804
RARG	5916
SKAP2	8935
PCMTD1	115294
CDKN1A	1026
ZNF334	55713
CRYBA2	1412
FAM120B	84498
KCNK5	8645
SLC9A7	84679
DMPK	1760
TRIM40	135644
DCHS2	54798
ILDR1	286676
CYB561	1534
CDH5	1003
KRTAP4-2	85291
CNTNAP3	79937
BCL7A	605
FCRLA	84824
CLMN	79789
CD5L	922
SERPINB5	5268
PPFIBP1	8496
RIIAD1	284485
ADCK1	57143
SLC4A8	9498
CLIP2	7461
TNNC1	7134
HCAR1	27198
RGS16	6004
KCNA4	3739
RNF186	54546
SPATA20	64847
CYTH1	9267
CCDC103	388389
PLA2G7	7941
JUND	3727
FAM214B	80256
LBP	3929
DBH	1621
PLCE1	51196
RAB26	25837
PYGB	5834
C10orf99	387695
TMPRSS11D	9407
CD22	933
CCDC88C	440193
ABCA5	23461
TNIK	23043
TLL1	7092
SLC13A4	26266
JAKMIP3	282973
AKAP13	11214
PGM5	5239
NANOG	79923
PIK3CA	5290
S100Z	170591
IGSF10	285313
SLC1A4	6509
RALGDS	5900
ETV5	2119
PLXNA4	91584
MYCT1	80177
GRIN2D	2906
LONRF2	164832
PJA2	9867
LIN28A	79727
PMEL	6490
PLXNC1	10154
SNORD116-21	100033432
VPS39	23339
ABAT	18
NTN4	59277
SCNN1D	6339
UNC13D	201294
PPP1R3B	79660
SLC6A9	6536
SCD	6319
GJB6	10804
EFCAB5	374786
C14orf178	283579
DTX1	1840
NR1D1	9572
NEUROG1	4762
NCF4	4689
KRT71	112802
C14orf28	122525
NSG2	51617
LMOD3	56203
COL10A1	1300
CDCP1	64866
GUCY1A2	2977
PPARGC1A	10891
C6orf132	647024
UBE2O	63893
ARRDC3	57561
DMBX1	127343
PPP1R3C	5507
PRICKLE2	166336
OR2L2	26246
ADIG	149685
ERC1	23085
RNF157	114804
AMHR2	269
CDK19	23097
CXCR2	3579
SLC22A15	55356
FADS2	9415
ZFP28	140612
PRPF40B	25766
TGFB2	7042
CHAT	1103
BARX2	8538
CCPG1	9236
COLQ	8292
PCYT2	5833
GABRQ	55879
CTRB2	440387
PLIN4	729359
HDHD5-AS1	100130717
APOH	350
SLC10A7	84068
FCGRT	2217
PTPRA	5786
TMEFF2	23671
SELENBP1	8991
SHC4	399694
MYT1L	23040
KLHL34	257240
ARL5B	221079
CNTNAP3B	728577
PTGES	9536
C2orf16	84226
SCG3	29106
NOTCH3	4854
LY6G6E	79136
CRB3	92359
SRL	6345
CDK17	5128
FOXI1	2299
PLSCR4	57088
SELPLG	6404
CLDN4	1364
LINC00470	56651
SPATA6	54558
R3HDML	140902
ABCA8	10351
SNX29	92017
ABCA7	10347
ABTB1	80325
MYCL	4610
SULT2A1	6822
AK7	122481
MIR30C2	407032
RHBDF2	79651
TRPM4	54795
TKTL1	8277
IGFBP2	3485
PLEKHB1	58473
THAP3	90326
COL11A1	1301
MAGI1	9223
EHBP1L1	254102
POMC	5443
POLK	51426
MEPE	56955
BPY2C	442868
THBS3	7059
LOXL1	4016
RNU4-8P	6070
DNAL4	10126
CYP3A5	1577
CCL26	10344
REPS2	9185
SMG1	23049
MBNL2	10150
CMTM1	113540
CELSR3	1951
FLYWCH1	84256
TIGD3	220359
TMEM217	221468
CCDC191	57577
FAM149A	25854
UBD	10537
COPG1	22820
BPIFA1	51297
WFDC11	259239
KRTAP3-3	85293
NRIP2	83714
HEATR9	256957
SNCG	6623
PRG3	10394
CNIH3	149111
MUC3A	4584
ZC3H11A	9877
DEFB123	245936
CDH3	1001
GPIHBP1	338328
HTRA4	203100
CRHR2	1395
GPRIN2	9721
KRT4	3851
FUT9	10690
SERPINB1	1992
FZD1	8321
TCEA3	6920
AGBL2	79841
FLT3	2322
SCGB1D1	10648
LY6H	4062
CHRDL2	25884
CYP4F22	126410
KLF8	11279
CLIC2	1193
ZSCAN23	222696
SLCO4A1	28231
TTC23L	153657
ABCC3	8714
SLC16A6	9120
SPSB1	80176
OR10D1P	26541
HFM1	164045
DRD5	1816
OVGP1	5016
PRR15L	79170
THEMIS2	9473
LURAP1L	286343
DYDC1	143241
C11orf54	28970
SYNPR	132204
ARHGAP21	57584
SPPL2C	162540
C1QA	712
CXCR1	3577
GAGE12D	100132399
SEMA4B	10509
DNAAF3	352909
BCL6	604
APBB1	322
ANKH	56172
ATP6V0A1	535
FUT11	170384
C7orf33	202865
PLXND1	23129
C19orf18	147685
HRH4	59340
ZNF451	26036
CCL25	6370
DEFA4	1669
CFHR2	3080
AP3D1	8943
GDF5	8200
ZFP3	124961
SLC12A3	6559
TFAP2B	7021
CLDN1	9076
ENTPD3	956
NPR3	4883
SP1	6667
KRT38	8687
EHF	26298
PSPN	5623
NTSR1	4923
DNALI1	7802
PLTP	5360
CRB2	286204
NDUFA4L2	56901
PDE2A	5138
PNLDC1	154197
LYST	1130
CAPS2	84698
SMYD1	150572
XRN1	54464
PDE6H	5149
ADAM32	203102
PTPRJ	5795
PRRG2	5639
RAB40A	142684
DEPDC5	9681
SLC35E2	9906
LZTS2	84445
RGCC	28984
NRP2	8828
CD99L2	83692
PC	5091
SPRY4	81848
C20orf85	128602
HBE1	3046
PODN	127435
VSTM2L	128434
OR8B3	390271
KLHL1	57626
ZNF157	7712
GPBAR1	151306
TK2	7084
ERCC6L2	375748
RBMY1F	159163
MUC4	4585
CORO2B	10391
RASA3	22821
FAM49A	81553
GNG8	94235
RERG	85004
DEFB132	400830
DNAJB14	79982
CHRM2	1129
TOGARAM2	165186
AMDHD1	144193
TAPT1	202018
BBS9	27241
RSPO1	284654
MAGED4B	81557
TBXAS1	6916
KDM6B	23135
NKAIN2	154215
MANSC1	54682
LTBP4	8425
MMAB	326625
ANO3	63982
CACNA2D4	93589
HRC	3270
CNMD	11061
CST4	1472
KRTAP9-8	83901
TEX13B	56156
RHOQ	23433
SESN2	83667
NAPSB	256236
BMP2	650
HHATL	57467
PTGDS	5730
CITED2	10370
NTN3	4917
PIK3C2A	5286
CCL24	6369
FAM196A	642938
CYSLTR1	10800
FAM124B	79843
SHOC2	8036
VN1R1	57191
CALHM5	254228
MXD1	4084
CRYGN	155051
CACNG4	27092
RPS6KA6	27330
TTLL1	25809
UGT2B4	7363
ITGA2	3673
FAAH2	158584
ITPR1	3708
ZCCHC6	79670
LOXL4	84171
RBM47	54502
HOOK1	51361
SPACA3	124912
DKK4	27121
REN	5972
MCPH1	79648
TERT	7015
ACSL3	2181
SLC17A7	57030
TBKBP1	9755
OTOR	56914
OR3A2	4995
TRIM73	375593
MSS51	118490
PON3	5446
FOXD3	27022
GEM	2669
C4orf17	84103
PPM1L	151742
SATB1	6304
SLC38A4	55089
LDLRAD4	753
FKBP8	23770
ETV1	2115
MARCKSL1	65108
NLRP13	126204
KCTD17	79734
KIAA1644	85352
SLC22A2	6582
JAK3	3718
KDM5A	5927
USO1	8615
CPEB2	132864
UBR2	23304
ATOH1	474
RORA	6095
ZNF322P1	387328
IDH1	3417
RCVRN	5957
DIO1	1733
CDK18	5129
NXF3	56000
COLGALT2	23127
HSP90B1	7184
KIAA1328	57536
POLN	353497
RGS18	64407
ITGA10	8515
GLCCI1	113263
EIF4ENIF1	56478
CELF4	56853
NRP1	8829
IPMK	253430
VPREB3	29802
CUL7	9820
RFX3	5991
NXNL2	158046
AMELY	266
PCDHB15	56121
P2RX1	5023
MTA2	9219
BHLHE22	27319
ZNF280D	54816
C15orf32	145858
CHAC1	79094
LCK	3932
EPHA1	2041
OR8B2	26595
MATK	4145
TEX38	374973
MYO3B	140469
C10orf71	118461
PIM1	5292
PCDHGA10	56106
CABP5	56344
LRRC19	64922
CCDC146	57639
CLCN6	1185
CCL14	6358
SNTB1	6641
DRICH1	51233
IL5	3567
NPEPL1	79716
TTC3	7267
CSGALNACT1	55790
ZNF558	148156
SYT1	6857
FNDC1	84624
ESRRB	2103
GRHL3	57822
VANGL2	57216
SRRM3	222183
C6orf58	352999
LRAT	9227
FFAR1	2864
LAIR2	3904
GUCA2B	2981
CDC42EP4	23580
PRKCG	5582
SLC46A2	57864
POPDC2	64091
RSPH9	221421
ZCCHC13	389874
BPY2	9083
HMOX1	3162
MIR769	768217
SEPT4	5414
SRPK3	26576
C8A	731
NFKBIA	4792
LRP1	4035
FIBCD1	84929
FOXA3	3171
ZNF598	90850
MUC5B	727897
HIC1	3090
C2	717
QPRT	23475
GLI1	2735
TMEM190	147744
GOLGA6C	653641
CLEC3B	7123
CD27	939
TMEM87B	84910
BATF2	116071
KIT	3815
KCNK7	10089
VASH1	22846
LYL1	4066
NLRP10	338322
ACSF2	80221
TEKT1	83659
TIMP3	7078
TBC1D28	254272
BTN2A1	11120
TLE4	7091
ZNF175	7728
DUOXA1	90527
GATS	352954
ARSI	340075
IL33	90865
BVES-AS1	154442
TRIM74	378108
PLA2G2E	30814
KLRF1	51348
PTGS2	5743
MMD	23531
GOLGA6A	342096
CNIH2	254263
C14orf37	145407
MUC1	4582
CDC42BPA	8476
BTBD9	114781
GABARAPL1	23710
FAM216B	144809
LPIN2	9663
SLC38A2	54407
SLC45A1	50651
TRIM3	10612
TSLP	85480
CD46	4179
MAGED2	10916
RUBCNL	80183
SPATA18	132671
CTDSP2	10106
LGR6	59352
NPY4R	5540
MS4A6E	245802
TMEM163	81615
MARCH8	220972
B3GNT4	79369
MISP	126353
MLYCD	23417
BTBD2	55643
NR3C2	4306
LRRC70	100130733
ZDHHC15	158866
RASSF6	166824
PRR35	146325
GDF9	2661
SLCO4C1	353189
TBX19	9095
HEATR5B	54497
CNFN	84518
GLRA2	2742
TMCC3	57458
GBP2	2634
LILRB5	10990
TEX36	387718
RAB37	326624
FAM219B	57184
LIFR	3977
LZTFL1	54585
OR6B1	135946
CHST6	4166
LMCD1	29995
GABBR1	2550
FGD3	89846
NLRP1	22861
NKG7	4818
SMTNL1	219537
WDR19	57728
TRIM9	114088
KLF3	51274
ATXN1	6310
CYP2E1	1571
LRRC32	2615
MEIS3P2	257468
TMEM86B	255043
GJB2	2706
SLC52A1	55065
TULP3	7289
ALG12	79087
RBMY1HP	5944
KANK1	23189
ATP10B	23120
C8orf31	286122
PLAT	5327
ZMIZ1	57178
ACSS3	79611
KLRC2	3822
CFTR	1080
SLC25A23	79085
HAPLN2	60484
CCL20	6364
DLG3	1741
TTYH2	94015
ABHD4	63874
TACR2	6865
SPAG9	9043
KRT5	3852
DLL1	28514
HIST1H3C	8352
TREH	11181
IFI16	3428
CEACAM8	1088
P2RX4	5025
SLC17A3	10786
GPR37L1	9283
TRIM16	10626
LMO3	55885
SNTN	132203
TP53INP1	94241
TSHR	7253
MXI1	4601
SOX9	6662
RFTN2	130132
SH2D3C	10044
RNU6-50P	26825
LIPG	9388
LILRB4	11006
C16orf71	146562
FMO6P	388714
ARHGEF37	389337
WBP1L	54838
POLD4	57804
CFAP70	118491
IGFBP4	3487
ST8SIA4	7903
ZNF804B	219578
DPYSL5	56896
ZPBP2	124626
TTLL5	23093
SLC27A1	376497
CLDN7	1366
PPP1R10	5514
TEKT4	150483
GAGE12H	729442
NEURL2	140825
TESPA1	9840
SEC16B	89866
RASSF5	83593
OPN1MW	2652
MAST1	22983
MXD4	10608
RP1L1	94137
TSPAN15	23555
TBC1D22B	55633
ZPBP	11055
C8orf4	56892
LINC00305	221241
RTP1	132112
TMOD4	29765
BTN2A3P	54718
S100A5	6276
SPATA9	83890
BTLA	151888
ENDOU	8909
POR	5447
PLPP3	8613
LINC01600	154386
STAT2	6773
DNAJB9	4189
WISP3	8838
SLC7A9	11136
ADAM2	2515
GCNT3	9245
PADI4	23569
DNAJC13	23317
C3orf36	80111
LRRC17	10234
YPEL3	83719
NEFH	4744
SCIN	85477
LINC00266-1	140849
CDX4	1046
SORCS3	22986
CLEC11A	6320
GATA1	2623
UGT2B17	7367
MYC	4609
LMTK2	22853
PNLIPRP3	119548
OLFML3	56944
PAQR8	85315
CLDN14	23562
KLK11	11012
UNC5C	8633
ZNF221	7638
PEBP4	157310
GSG1L	146395
WDR17	116966
AMY1C	278
CYP27C1	339761
HMCN1	83872
CREBRF	153222
RYR2	6262
ROBO4	54538
ESR2	2100
C16orf54	283897
SYP	6855
HAPLN1	1404
OOSP2	219990
ERMP1	79956
CTRB1	1504
TMC6	11322
ACTRT2	140625
PABPC1L	80336
TMEM198	130612
ZNF711	7552
RGPD4	285190
TSNARE1	203062
FBN2	2201
DCP2	167227
PTPRE	5791
C20orf197	284756
MS4A2	2206
LYZL2	119180
SIGLEC8	27181
CATSPERB	79820
DSCR3	10311
KLHDC1	122773
FZD10	11211
ABCA4	24
GOLGA8A	23015
CYP2F1	1572
PBXIP1	57326
JAK2	3717
MGP	4256
TCEAL7	56849
RNU6-82P	100873781
EPHB4	2050
ST6GAL1	6480
IVL	3713
FNDC3B	64778
COL8A2	1296
KRTAP10-4	386672
XIRP1	165904
ZNF252P	286101
ZNF678	339500
IGLC3	3539
SMOC2	64094
DCAF4L2	138009
CPAMD8	27151
GPD2	2820
ABCG8	64241
GFPT1	2673
ZFP2	80108
COL15A1	1306
CHRFAM7A	89832
TRIM63	84676
E2F5	1875
PRORY	100533178
CTHRC1	115908
SHROOM4	57477
BPY2B	442867
CD276	80381
SEC24C	9632
RASGRP1	10125
TLX3	30012
OR5E1P	26343
TECPR1	25851
GAPDHS	26330
TGIF2LX	90316
LINGO3	645191
C9orf24	84688
MIB2	142678
OR51B5	282763
PPBP	5473
CCL19	6363
C1orf61	10485
CCR4	1233
BHLHE40	8553
C1orf106	55765
KLHL32	114792
ADAMTS16	170690
TNFAIP2	7127
DEFB106B	503841
LRCH2	57631
CACNA1B	774
EPOR	2057
ARHGEF2	9181
RBM46	166863
UCMA	221044
LIPA	3988
SPTBN5	51332
MGAT3	4248
PRAG1	157285
LLGL2	3993
LYPD3	27076
SOSTDC1	25928
HSD3B2	3284
TRIM50	135892
ZNF862	643641
TJP3	27134
CUEDC1	404093
CLBA1	122616
NRK	203447
ASB3	51130
LGALS9C	654346
MN1	4330
DIP2C	22982
SSPN	8082
KLRC4	8302
CRYGS	1427
TRIM22	10346
LILRA1	11024
POU6F1	5463
LIF	3976
KCNE5	23630
TAF1	6872
MED24	9862
SDF2L1	23753
NCAM2	4685
CAPN13	92291
KRTAP4-6	81871
PPL	5493
MAL2	114569
CRYBA1	1411
GSN	2934
RBMY1D	378949
LCNL1	401562
SNX32	254122
SCN3A	6328
MARCH11	441061
CCER1	196477
PRKG2	5593
RUNDC3B	154661
FKBP7	51661
MIR194-2	406970
PLXNA3	55558
RNASE2	6036
URB1	9875
SP4	6671
LHPP	64077
GPR37	2861
ATP6V0D2	245972
SPINK5	11005
PCBP3	54039
INSL5	10022
PITPNM2	57605
DEFB106A	245909
LINC01599	196913
OTOGL	283310
NFAT5	10725
TFAP4	7023
CCDC110	256309
ZFYVE28	57732
LCN1	3933
SOST	50964
MMP2	4313
BEX5	340542
TMEM8B	51754
SLC5A3	6526
CDKN1C	1028
LFNG	3955
PLEKHG3	26030
CCDC38	120935
LRRC36	55282
HCST	10870
TRERF1	55809
CD226	10666
DLX5	1749
OGDH	4967
PODXL2	50512
PDIA4	9601
SRRM2-AS1	100128788
LINC00862	554279
HECTD2	143279
SCAND2P	54581
BRCA1	672
WBP1	23559
SPATA6L	55064
CD300C	10871
HGD	3081
PCDHGC3	5098
DNAJC5G	285126
LMOD1	25802
TAC4	255061
PROX1	5629
RECK	8434
OR1R1P	9596
ICAM1	3383
LSP1	4046
TMEM170B	100113407
STARD5	80765
IGLV3-10	28803
PDE8B	8622
DAGLA	747
RALGPS2	55103
JAKMIP2	9832
C17orf100	388327
RAPGEF4	11069
DDN	23109
TECTB	6975
HTRA3	94031
MMP17	4326
RPE65	6121
ARSA	410
IKBKB	3551
COL6A1	1291
HSPA1A	3303
CCSAP	126731
RGPD8	727851
ASPG	374569
FGF11	2256
CORO7	79585
NPAS2	4862
TRANK1	9881
PAH	5053
HECTD1	25831
SPEM2	201243
KLF13	51621
DYNLRB2	83657
NUMA1	4926
TRAV6	6956
NUTM1	256646
APAF1	317
IL4	3565
PGGHG	80162
DHX32	55760
ACVR2B	93
OAS1	4938
EDEM3	80267
CRABP1	1381
ARMC2	84071
AFDN	4301
IGLON5	402665
MARCH1	55016
SLPI	6590
LYZL1	84569
CDA	978
SCAMP1	9522
ZNF843	283933
ARNTL	406
KHDRBS2	202559
CA3	761
HSD17B3	3293
SLC6A16	28968
SLC2A3	6515
ST3GAL5	8869
SLC25A30	253512
ASAP3	55616
NOVA1	4857
SLC9A3R1	9368
LMLN	89782
TUBA8	51807
MAGED4	728239
TRAFD1	10906
CYTH3	9265
AGPAT4	56895
ATP9A	10079
RGS22	26166
PPFIA4	8497
NUPR1	26471
ANK2	287
SHISA4	149345
TWF1P1	619519
ASGR1	432
CRNN	49860
CTSF	8722
RGS8	85397
PYROXD2	84795
MS4A14	84689
SMPDL3A	10924
KERA	11081
CCR7	1236
ODF3B	440836
PTH	5741
ADGRF5	221395
CCDC69	26112
GAGE1	2543
NAB1	4664
KLHL35	283212
THSD4	79875
ANKRD20A11P	391267
FAM83B	222584
ARHGEF1	9138
SLC25A1	6576
CCNA1	8900
CCR2	729230
MYO7A	4647
KRTAP10-12	386685
TMEM181	57583
CEACAM5	1048
G6PD	2539
PPP2R5A	5525
VPS9D1	9605
VILL	50853
CERCAM	51148
GCH1	2643
TPPP3	51673
LILRA3	11026
BMP1	649
TMEM140	55281
NUTM2A	728118
RHOT1	55288
FGFRL1	53834
ADAMTS12	81792
TNFRSF10D	8793
PLA2G10	8399
LEMD3	23592
AMT	275
PDE4D	5144
BICRAL	23506
RASD1	51655
FYB2	199920
SLC39A2	29986
PPP4R1L	55370
RICTOR	253260
LRRC75A	388341
EGR3	1960
LSAMP	4045
COL21A1	81578
TMEM239	100288797
HLA-DMA	3108
SNCB	6620
EDEM1	9695
SH3PXD2B	285590
PGLYRP1	8993
CLIP3	25999
HSPG2	3339
KLHL11	55175
ACSS2	55902
DACT1	51339
VPS13B	157680
CST1	1469
CXCL3	2921
ZNF467	168544
PAGE2B	389860
PDZD4	57595
CCDC30	728621
SREBF2	6721
AGFG2	3268
RGPD3	653489
DOK6	220164
ACBD3	64746
RGL2	5863
ADH6	130
ZKSCAN8	7745
VLDLR	7436
C6orf141	135398
GXYLT1	283464
NDP	4693
SLC16A4	9122
CD9	928
RNF19B	127544
AGRP	181
COL3A1	1281
KALRN	8997
RIPOR3	140876
WBP2	23558
PAQR6	79957
LINC00319	284836
PUS10	150962
CTXN1	404217
INO80B	83444
KIAA1217	56243
SHC3	53358
PPP1R1A	5502
IFT81	28981
RDH5	5959
HIP1R	9026
WFDC3	140686
FBLN2	2199
NLRP7	199713
CXCL2	2920
PML	5371
TRAV12-2	28673
NEURL3	93082
ITGB5	3693
CEND1	51286
HTN3	3347
GPR153	387509
SREBF1	6720
CALML6	163688
GZMK	3003
ARMC12	221481
CASKIN2	57513
OR1J2	26740
MUC6	4588
BCHE	590
GIP	2695
C17orf98	388381
SLC26A7	115111
HS6ST3	266722
TNNT2	7139
APOC1	341
MYO6	4646
HAVCR1	26762
TFPI	7035
FADS1	3992
GGT5	2687
ANG	283
GPR17	2840
C2orf81	388963
DST	667
TVP23C	201158
RGS13	6003
UNC5CL	222643
FNDC7	163479
NUTM2D	728130
NPY1R	4886
ABHD2	11057
VASN	114990
EFNA5	1946
IL36RN	26525
XAF1	54739
SDR16C5	195814
OLIG3	167826
ATL1	51062
ACVR1	90
KIAA1109	84162
ZBTB20	26137
ADORA2A-AS1	646023
NCOA3	8202
PLEKHG4	25894
SPIC	121599
PAK3	5063
KIF13B	23303
FPGT	8790
ZDHHC19	131540
LONRF1	91694
ZCWPW2	152098
PKD2L1	9033
RGPD1	400966
DOCK11	139818
EGFR	1956
ENTHD1	150350
NEUROD2	4761
SMTNL2	342527
SLC2A11	66035
ACE	1636
OR3A1	4994
PCSK4	54760
GRM3	2913
CLCA4	22802
INSC	387755
TMEM41B	440026
AGO4	192670
PPM1E	22843
KLF7	8609
FOXQ1	94234
ZNF829	374899
KLHDC7B	113730
APCDD1L	164284
BEX2	84707
CALHM3	119395
SQSTM1	8878
FAM236A	100129407
AGR2	10551
ZNF800	168850
[truncated: 1,083 more rows]

## Sheet: miR-7-1-3p Down
Target Gene	(Entrez Gene ID)
TBC1D1	23216
CDC5L	988
CTC1	80169
UTP4	84916
ZNF792	126375
HUWE1	10075
SMS	6611
SPRED1	161742
LDLR	3949
ZNF460	10794
VMA21	203547
SAMD8	142891
LYPLAL1	127018
FGF2	2247
MDM4	4194
NUFIP2	57532
KPNA2	3838
RAB10	10890
CPEB2	132864
EIF5AL1	143244
SPATA13	221178
H6PD	9563
PAPOLA	10914
CDH6	1004
FZD5	7855
TMEM167A	153339
ZNF354C	30832
OTUD7A	161725
RAB31	11031
TMEM68	137695
HMGN1	3150
RIF1	55183
VEGFA	7422
TMEM50B	757
SDC2	6383
RHOB	388
NCBP2	22916
KLF6	1316
DNAJB4	11080
COIL	8161
C5orf24	134553
B4GALT1	2683
ANKRD40	91369
AKIRIN1	79647
TGIF1	7050
COL4A1	1282
PTMA	5757
CBWD1	55871
CBWD5	220869
TRIM37	4591
TP53INP1	94241
THBS1	7057
KIAA1147	57189
NPM3	10360
COPS8	10920
PRNP	5621
HSP90AA1	3320
HMGN2	3151
CASP16P	197350
SSU72	29101
ZBTB47	92999
PNISR	25957
EVI5	7813
CRLF3	51379
BRIX1	55299
TUBGCP4	27229
FSIP2	401024
MTRNR2L7	100288485
MTRNR2L3	100462983
ABCC4	10257
DNAJC21	134218
ACBD7	414149
C11orf44	283171
GALNT8	26290
QSER1	79832
PHLPP1	23239
NLGN4X	57502
MTRNR2L11	100463489
MTRNR2L10	100463488
LIFR	3977
HMBOX1	79618
CABLES1	91768
AREL1	9870
AGO2	27161
CBX4	8535
SLC25A46	91137
HSPA1B	3304
ACTB	60
SKA2	348235
TAB2	23118
ADAMTS9	56999
SC5D	6309
RAB1A	5861
MFAP3	4238
DSN1	79980
PVR	5817
EPB41L4B	54566
ACTA1	58
EMB	133418
PCMT1	5110
ARPP19	10776
SF1	7536
ARL8A	127829
MOCS2	4338
PFDN2	5202
ALYREF	10189
ZNF703	80139
TMEM170B	100113407
PHF13	148479
MLLT10	8028
LBR	3930
KLHL15	80311
CHSY1	22856
PPM1B	5495
KIAA1549L	25758
ZNF724	440519
TWIST1	7291
TNPO1	3842
KCNB1	3745
ITGA1	3672
ADAMTS5	11096
ACTR1A	10121
TNPO2	30000
PCNT	5116
MTSS1	9788
CRLS1	54675
HOXD12	3238
SIX3	6496
FFAR4	338557
DERL2	51009
SNX24	28966
ZNF736	728927
HIPK1	204851
ATP7A	538
ZNF740	283337
PAK3	5063
ZNF644	84146
LIMD1	8994
LMAN1	3998
ZBTB37	84614
TOP2A	7153
HS2ST1	9653
WNK1	65125
WASL	8976
TOR1AIP1	26092
TMEM2	23670
OCRL	4952
HEXIM1	10614
SELENOI	85465
CNBP	7555
BAHD1	22893
TTYH3	80727
KIAA1107	23285
FAM84B	157638
XRCC2	7516
ZBTB8B	728116
DGKI	9162
MATN1	4146
VGLL4	9686
MYEF2	50804
PCLO	27445
NGDN	25983
SREBF1	6720
PABPC1	26986
IL15	3600
EGFR	1956
IGF1R	3480
RAF1	5894
KCNJ2	3759
C4orf46	201725
ELL	8178
TIMM50	92609
ARL10	285598
CCDC141	285025
CRK	1398
DGKB	1607
EEF2K	29904
GABPB1	2553
HNRNPA3	220988
HNRNPC	3183
MAMLD1	10046
ACTC1	70
MTMR9	66036
COPS7B	64708

## Sheet: miR-632 Up
Target Gene	(Entrez Gene ID)
PRDX6	9588
POU2F1	5451
SOX5	6660
ATP5C1	509
THYN1	29087
FEM1A	55527
NR6A1	2649
CYP1A1	1543
ZNF417	147687
TEP1	7011
CD164	8763
PDPK1	5170
MAP7D1	55700
POLD3	10714
PTP4A1	7803
GINM1	116254
MSH6	2956
PPP2R1B	5519
HRK	8739
FOXF2	2295
MAPKAPK2	9261
NAA50	80218
DERL2	51009
HSPE1-MOB4	100529241
MOB4	25843
ASGR2	433
FAIM2	23017
KNTC1	9735
CXCL10	3627
ETS1	2113
EMC8	10328
SLC39A1	27173
IFNGR2	3460
PLEKHG4	25894
PET117	100303755
PTGS1	5742
PHKG2	5261
ENTHD1	150350
MBD3	53615
PEA15	8682
CACNA1A	773

## Sheet: All Up miRs
Target Gene	(Entrez Gene ID)
PKIG	11142
CCDC6	8030
SAFB	6294
TNRC6C	57690
AGPAT5	55326
MDM4	4194
ZNF268	10795
GADD45A	1647
BTBD3	22903
IRF4	3662
MYCN	4613
LIFR	3977
RAB31	11031
TSPAN6	7105
TMED5	50999
G2E3	55632
APEX1	328
AP4E1	23431
POLD3	10714
SPTSSA	171546
MBD2	8932
GATA6	2627
E2F6	1876
ZNF566	84924
POLR3A	11128
ELF4	2000
C1orf220	400798
PPP1R1A	5502
PHF8	23133
NAP1L1	4673
DVL3	1857
SOD2	6648
SULT1B1	27284
WLS	79971
DDAH1	23576
CELF1	10658
HOXC8	3224
FAM135A	57579
SNX10	29887
ERRFI1	54206
PGM3	5238
KCNJ2	3759
AHI1	54806
MED10	84246
TRIB1	10221
JMY	133746
SLC35G1	159371
RHOA	387
CENPQ	55166
SYNPO2L	79933
REL	5966
PELO	53918
CAPRIN1	4076
PIGM	93183
IPO9	55705
GID4	79018
BRWD1	54014
RLN1	6013
RPAP1	26015
SH2D5	400745
HIST1H2BK	85236
IL6R	3570
IPO7	10527
PRDX6	9588
POU2F1	5451
SOX5	6660
ATP5C1	509
THYN1	29087
FEM1A	55527
NR6A1	2649
CYP1A1	1543
ZNF417	147687
TEP1	7011
CD164	8763
PDPK1	5170
MAP7D1	55700
POLD3	10714
PTP4A1	7803
GINM1	116254
MSH6	2956
PPP2R1B	5519
HRK	8739
FOXF2	2295
MAPKAPK2	9261
NAA50	80218
DERL2	51009
HSPE1-MOB4	100529241
MOB4	25843
ASGR2	433
FAIM2	23017
KNTC1	9735
CXCL10	3627
ETS1	2113
EMC8	10328
SLC39A1	27173
IFNGR2	3460
PLEKHG4	25894
PET117	100303755
PTGS1	5742
PHKG2	5261
ENTHD1	150350
MBD3	53615
PEA15	8682
CACNA1A	773
TFPI2	7980
PON1	5444
CEP350	9857
MED17	9440
PAFAH1B1	5048
XIAP	331
KMT2A	4297
QSER1	79832
PTMA	5757
INTS6	26512
LGALS3BP	3959
USP37	57695
TMEM59	9528
MIEF1	54471
CDK4	1019
MC2R	4158
ZNF460	10794
COIL	8161
PSMA2	5683
HLA-DOB	3112
RBM43	375287
CSGALNACT1	55790
CCSAP	126731
CAPRIN2	65981
DCTPP1	79077
SIK1	150094
ZNF850	342892
MRO	83876
TOR4A	54863
MIER3	166968
CREBZF	58487
CNNM2	54805
PRPF4B	8899
IGFBP5	3488
SMAD4	4089
PRKAG1	5571
ZNF347	84671
MAL2	114569
FSHB	2488
SLFN12	55106
SLFN12L	100506736
CARNS1	57571
SFMBT2	57713
BBOX1	8424
ZNF35	7584
C5orf46	389336
CXCL5	6374
DLGAP3	58512
LPAR2	9170
TRMT112	51504
MTHFD1	4522
RBM26	64062
SERTAD2	9792

## Sheet: miR-331-5p Up
Target Gene	(Entrez Gene ID)
PKIG	11142
CCDC6	8030
SAFB	6294
TNRC6C	57690
AGPAT5	55326
MDM4	4194
ZNF268	10795
GADD45A	1647
BTBD3	22903
IRF4	3662
MYCN	4613
LIFR	3977
RAB31	11031
TSPAN6	7105
TMED5	50999
G2E3	55632
APEX1	328
AP4E1	23431
POLD3	10714
SPTSSA	171546
MBD2	8932
GATA6	2627
E2F6	1876
ZNF566	84924
POLR3A	11128
ELF4	2000
C1orf220	400798
PPP1R1A	5502
PHF8	23133
NAP1L1	4673
DVL3	1857
SOD2	6648
SULT1B1	27284
WLS	79971
DDAH1	23576
CELF1	10658
HOXC8	3224
FAM135A	57579
SNX10	29887
ERRFI1	54206
PGM3	5238
KCNJ2	3759
AHI1	54806
MED10	84246
TRIB1	10221
JMY	133746
SLC35G1	159371
RHOA	387
CENPQ	55166
SYNPO2L	79933
REL	5966
PELO	53918
CAPRIN1	4076
PIGM	93183
IPO9	55705
GID4	79018
BRWD1	54014
RLN1	6013
RPAP1	26015
SH2D5	400745
HIST1H2BK	85236
IL6R	3570
IPO7	10527

## Sheet: miR-335 Down
Target Gene	(Entrez Gene ID)
SRSF1	6426
INSIG1	3638
NUFIP2	57532
TMBIM6	7009
NECAP1	25977
MIDN	90007
ARFGEF2	10564
MBNL1	4154
ANKRD44	91526
ALKBH4	54784
TOB1	10140
TXLNG	55787
GATAD2B	57459
CHERP	10523
RPS21	6227
SSB	6741
NFIB	4781
SREK1IP1	285672
TMEM131L	23240
LBR	3930
IFIT1	3434
MGAT4C	25834
ZNF460	10794
ZNF426	79088
YWHAZ	7534
HAT1	8520
GNAL	2774
DDIT4	54541
CDKN1B	1027
MORC1	27136
STAT5B	6777
MDM2	4193
ZNF180	7733
NUPL2	11097
ELK4	2005
TACR3	6870
RCC2	55920
YAF2	10138
TSR1	55720
PUM1	9698
ID2	3398
COMMD6	170622
DNAJC21	134218
NDNF	79625
TFEC	22797
TAF1D	79101
SOCS3	9021
INSIG2	51141
IKZF5	64376
JCAD	57608
PMAIP1	5366
MIB1	57534
LRIG3	121227
CTTNBP2NL	55917
CAMSAP1	157922
RSRC1	51319
TNFAIP3	7128
PDCD10	11235
FAM107B	83641
CNKSR3	154043
FAM114A1	92689
ZNF786	136051
RAPGEF2	9693
AOC3	8639
ZNF616	90317
ZNF268	10795
FANCF	2188
BCOR	54880
XKR4	114786
CACNA1A	773
ENTPD4	9583
VPS50	55610
RAB3IP	117177
GFRA1	2674
SLC38A1	81539
LILRB2	10288
C4orf19	55286
UBAP2	55833
PCSK2	5126
PKHD1	5314
FAM89A	375061
SGO2	151246
FOXN3	1112
RNF41	10193
GNA14	9630
BSDC1	55108
CRISP1	167
DCTN5	84516
SLC35G3	146861
PDE11A	50940
GALM	130589
WDR59	79726
RPS6KA5	9252
COX17	10063
PCNX2	80003
ARPC1B	10095
RAP2A	5911
EMC3	55831
ZFX	7543
VSIG10	54621
UGCG	7357
NR2F6	2063
KCNN3	3782
FOXP1	27086
DSE	29940
LUC7L2	51631
MDGA2	161357
CXorf21	80231
FBXO47	494188
C7orf55-LUC7L2	100996928
FRMPD3	84443
TMTC1	83857
PAX5	5079
COLEC12	81035
ZNF134	7693
FAXC	84553
AJAP1	55966
TTF2	8458
C1orf56	54964
KLHDC10	23008
ENTPD5	957
HSPA6	3310
FBXO17	115290
SH3TC2	79628
TAOK3	51347
SH3KBP1	30011
KANSL1L	151050
GNA12	2768
FGF10	2255
CCDC6	8030
NFIA	4774
MAP3K7	6885
SPIB	6689
PCDH19	57526
GTF2I	2969
HSPD1	3329
KLHL4	56062
OMA1	115209
ZNF326	284695
PAPSS2	9060
COX19	90639
ZNF283	284349
SPAST	6683
SAP30	8819
MRPS18C	51023
SULT1C4	27233
SNAP29	9342
SLC22A9	114571
RUNX1	861
MYOCD	93649
HS3ST1	9957
GTDC1	79712
GABRB2	2561
FOXF2	2295
DLX3	1747
DERL2	51009
APPL1	26060
ADAMTS4	9507
TAS2R30	259293
MDC1	9656
KCND3	3752
ZIC4	84107
RNF165	494470
ETV6	2120
ARL4C	10123
IRX2	153572
ZBTB7A	51341
FAM126B	285172
DCAF7	10238
CLIC5	53405
RNF150	57484
POU3F2	5454
ADCYAP1	116
NINJ1	4814
PPP2R1A	5518
WHAMM	123720
EIF3E	3646
SSR3	6747
PRRC2B	84726
KCNMB4	27345
ZNF24	7572
GOLGA6L4	643707
SGCD	6444
PPARA	5465
PHF13	148479
RAB3B	5865
ZNF124	7678
PLA2G16	11145
ZNF207	7756
SLC25A24	29957
IER5	51278
FAAP24	91442
RSL1D1	26156
PCLAF	9768
NUCB1	4924
HRH1	3269
SNX9	51429
SAR1A	56681
ZNF37A	7587
HLA-DRB1	3123
IL6R	3570
UTP4	84916
SLFN12L	100506736
ADAMTS8	11095
ZNF225	7768
ZMAT4	79698
VCAN	1462
TMEM33	55161
TMEM107	84314
STON2	85439
SPPL3	121665
RIMS2	9699
RASGRP3	25780
RAP2B	5912
PNRC1	10957
PNO1	56902
PLCG1	5335
PDCD11	22984
NOTCH1	4851
HS3ST3B1	9953
HBEGF	1839
FOXJ3	22887
FAM199X	139231
CACNA1E	777
BLOC1S5	63915
AGPS	8540
KCNT2	343450
RNF128	79589
TBCA	6902
ZNF362	149076
SHMT1	6470
NAV2	89797
DYRK1A	1859
CYLD	1540
ARAP2	116984
PDE7B	27115
CADPS	8618
MAPK14	1432
KHSRP	8570
PDS5A	23244
COL4A1	1282
C1orf52	148423
ARL6IP1	23204
LILRB1	10859
MCAM	4162
ZNF160	90338
GLIPR1L2	144321
STMN4	81551
FGD4	121512
TADA2A	6871
FAM229B	619208
SPN	6693
SLC25A21	89874
NT5DC1	221294
CRIPT	9419
CCDC39	339829
CERS4	79603
TRDN	10345
TMEM81	388730
NCKAP1	10787
ZNF264	9422
PRPF38A	84950
SCOC	60592
AKR1D1	6718
EPGN	255324
TENM1	10178
UFL1	23376
SLC30A10	55532
NIPAL2	79815
TRAPPC6B	122553
ABHD15	116236
GALR1	2587
MARCH4	57574
ZNF449	203523
RAD50	10111
SSH3	54961
NEGR1	257194
CLDND1	56650
LINC00598	646982
ZFP36L1	677
ZCCHC24	219654
FAM208A	23272
ESR1	2099
PAX6	5080
NOS3	4846
AFMID	125061
GRK2	156
HMGA2	8091
RTN3	10313
ARHGEF39	84904
CDKL2	8999
MAGEA12	4111
MRPL50	54534
PCGF3	10336
TCAIM	285343
ZNF18	7566
ACER3	55331
BASP1	10409
CKAP4	10970
CYFIP2	26999
DMXL1	1657
FZD2	2535
GSKIP	51527
UQCRFS1	7386
KIAA1671	85379
TNC	3371
MERTK	10461
PTPRN2	5799
SOX4	6659
ARPC5L	81873
RASA1	5921
RB1	5925
UBE2F	140739
RUNX2	860
BCL2L2	599
TFF2	7032
MAPK1	5594
LRG1	116844
BIRC5	332
CD69	969
DEFB126	81623
PPP1R3D	5509
ZNF609	23060
SYT12	91683
TNNI1	7135
IFNA21	3452
BSN	8927
EREG	2069
SYCP2L	221711
FBP2	8789
IL17A	3605
KCNH2	3757
SCP2D1	140856
NPY	4852
CACNB3	784
CRYGC	1420
USH1C	10083
PCDHGC4	56098
FAM167A-AS1	83656
KLRC1	3821
XKRX	402415
SIX6	4990
FAM99A	387742
HMBOX1	79618
DAZL	1618
APLP1	333
GAGE2D	729408
ADCY6	112
EFNA1	1942
OR11A1	26531
DYNC1I1	1780
DNASE1L3	1776
KDM5B	10765
TGFBR2	7048
MEF2A	4205
MIR34C	407042
TREML3P	340206
LRRC4	64101
SLC26A3	1811
DCST2	127579
ZNF641	121274
IDUA	3425
ZFAND3	60685
ZC3H11B	643136
TMPRSS12	283471
KCNH3	23416
KLRB1	3820
TTC6	319089
MMP20	9313
ARHGAP5	394
PTPRH	5794
KRTAP10-2	386679
SYNPO2	171024
GCNT2	2651
DEFB118	117285
NBEA	26960
RAB5B	5869
LHX9	56956
ALDH2	217
SLC46A3	283537
USH2A	7399
CYP21A1P	1590
WNT9A	7483
PRAMEF14	729528
VNN2	8875
DMGDH	29958
NGFR	4804
UGDH	7358
PLD4	122618
CFAP65	255101
ST6GALNAC1	55808
SEC14L4	284904
WASHC4	23325
CCL15	6359
INHBE	83729
RXRB	6257
SYVN1	84447
CYGB	114757
ORAI3	93129
KRT72	140807
FAM110C	642273
PIP5KL1	138429
SVIL	6840
KIAA1551	55196
RIPPLY2	134701
GNMT	27232
ARHGAP12	94134
KDM4C	23081
KAAG1	353219
USP29	57663
SERPINA3	12
OR2J3	442186
GC	2638
PPP1R17	10842
NNT	23530
RASL10A	10633
CACNG1	786
CD24P4	938
ECE1	1889
SEC24D	9871
TMEM154	201799
CYTL1	54360
ACOT8	10005
ABCC11	85320
POU6F2	11281
SOBP	55084
HIST1H4I	8294
ARHGEF3	50650
ASIP	434
JAG2	3714
PRSS53	339105
SEMA3B	7869
ARRB1	408
PDE4A	5141
PPP3R2	5535
ARHGEF28	64283
NOL4	8715
SOX5	6660
SERPINA1	5265
EGLN1	54583
SH2D3A	10045
CD14	929
ESAM	90952
GALNT16	57452
PLEKHG1	57480
SCN1B	6324
FAM84B	157638
FBXL8	55336
ULK2	9706
CCNG2	901
ZNF654	55279
ABTB2	25841
LRP1B	53353
C7orf31	136895
POU2F3	25833
PRKN	5071
VAT1	10493
EDDM3B	64184
SLFN5	162394
TRAV22	28661
TSPYL2	64061
UBE4B	10277
IL17RD	54756
FCRL4	83417
TBATA	219793
CASP14	23581
CHRNA7	1139
PNPLA3	80339
ODF3L1	161753
ADAM21	8747
PARD6B	84612
WNT7B	7477
LINC00313	114038
ATP10A	57194
DNMBP	23268
F10	2159
MEGF11	84465
ATP10D	57205
APOBEC4	403314
C20orf194	25943
TMEM130	222865
GDPD1	284161
KRT19	3880
PFKFB4	5210
HSPA1B	3304
CRISPLD2	83716
ROR2	4920
SPP1	6696
RNF214	257160
CDRT4	284040
ZNF821	55565
FABP6	2172
SLC12A7	10723
CDR1	1038
MBD5	55777
HRH2	3274
RHOB	388
MAPK4	5596
ALDOC	230
SLC37A1	54020
ACOT4	122970
KLF4	9314
TIAF1	9220
SOX13	9580
SYNGR3	9143
JUP	3728
CFP	5199
OTUB2	78990
PER1	5187
GALNT12	79695
TMEM155	132332
JMY	133746
ERO1B	56605
LYPD4	147719
SETX	23064
C20orf141	128653
GALNT5	11227
RAB3C	115827
GOLGA6L9	440295
BAZ2B	29994
SORBS2	8470
CYP21A2	1589
NEFM	4741
HYOU1	10525
GAGE12B	729428
LHX6	26468
CC2D2B	387707
PCDHGA8	9708
SERINC2	347735
EPHA4	2043
C11orf52	91894
RRBP1	6238
VEGFA	7422
SCRG1	11341
TUBGCP6	85378
CDH20	28316
RAB4B	53916
SYT14	255928
HTR7	3363
APBB2	323
IL25	64806
DUSP16	80824
DNAAF2	55172
PRAMEF17	391004
DNASE2B	58511
SNED1	25992
TUSC5	286753
MEIS3	56917
DDIT3	1649
CD8A	925
CHD6	84181
ZNF771	51333
LATS1	9113
FN3K	64122
FOXO1	2308
FAM160A2	84067
SALL4	57167
CAPN11	11131
BRAT1	221927
LTC4S	4056
DAAM1	23002
LPAL2	80350
FGF16	8823
KCNC1	3746
RNF213	57674
CXCL9	4283
TMPRSS13	84000
ABCA3	21
BBX	56987
OR8G7P	282786
IL6	3569
TRIB1	10221
VIP	7432
PIGN	23556
CPNE5	57699
FPGT-TNNI3K	100526835
C12orf56	115749
CABP1	9478
KIF17	57576
ZFP57	346171
DAPK2	23604
HSPA1L	3305
IL37	27178
LINC00324	284029
YPEL5	51646
LRRC41	10489
C21orf62	56245
ITPR2	3709
NECAB1	64168
DYRK1B	9149
MMP14	4323
ACSM1	116285
ITGB2	3689
SIGLEC5	8778
PSORS1C1	170679
MAFB	9935
GREB1	9687
GLS2	27165
KDR	3791
CSF1	1435
HECTD4	283450
TET2	54790
DHCR7	1717
PCDHB10	56126
GFAP	2670
OR8D2	283160
ESRP1	54845
ARHGEF4	50649
SLC25A41	284427
ZKSCAN2	342357
KMT2C	58508
ANGPT4	51378
GABRP	2568
GRB7	2886
PHYHIP	9796
MGAT4A	11320
PHF21A	51317
OSMR	9180
GULP1	51454
PCYOX1	51449
GPR50	9248
SASH1	23328
MANBA	4126
HIST1H4L	8368
BFSP2	8419
SOX1	6656
RASGEF1A	221002
CLIC3	9022
GBX2	2637
LEPR	3953
GRIK1-AS1	642976
TNFSF9	8744
TRAV23DV6	28660
FGF23	8074
CXorf58	254158
MKNK2	2872
STAT6	6778
SIGIRR	59307
MFGE8	4240
SERPINB10	5273
ST14	6768
KIF27	55582
TRRAP	8295
TEKT3	64518
ZNF461	92283
SDCCAG8	10806
PCDHGC5	56097
FAM71F2	346653
ARX	170302
AGPAT3	56894
KLHL24	54800
CTDP1	9150
CMTR1	23070
MLC1	23209
CYP19A1	1588
MAN1A1	4121
TBX15	6913
PELP1	27043
SUSD3	203328
RSPO3	84870
NIPSNAP1	8508
RARRES2	5919
PTAFR	5724
THBD	7056
SLC30A2	7780
HOXA2	3199
LINC00487	400941
TNFRSF9	3604
HEY1	23462
KIRREL1	55243
IL1A	3552
DEFB104A	140596
IGDCC4	57722
SH3D21	79729
PDZD8	118987
C8G	733
TACSTD2	4070
ASB11	140456
SCIMP	388325
MUC15	143662
SHH	6469
PTH2	113091
SLC2A12	154091
EXD3	54932
OPN1MW2	728458
IGLV1-47	28822
ZNF518A	9849
HSPB3	8988
KMT2E	55904
LRRK2	120892
HOXA11	3207
RAB11FIP1	80223
MAML2	84441
NPAS1	4861
XRRA1	143570
CLCN2	1181
FNDC9	408263
TANC2	26115
PTPRT	11122
ULK1	8408
ACACA	31
DUSP5	1847
G2E3	55632
ZFP69	339559
SPRR3	6707
TOX2	84969
GRIK4	2900
FGD2	221472
SH2D6	284948
LTBP1	4052
NEUROD4	58158
RNF121	55298
IL22	50616
C4orf45	152940
MAMLD1	10046
PLAC8L1	153770
TEAD2	8463
PLD3	23646
TAZ	6901
MYPN	84665
MAP3K8	1326
CNGB1	1258
ABCA12	26154
DISP1	84976
ELOVL6	79071
FAM151A	338094
ZNF579	163033
DHH	50846
FAM131C	348487
RSPH4A	345895
SLC6A12	6539
XKR6	286046
FLG2	388698
MLXIP	22877
NEIL1	79661
ING4	51147
SMG7	9887
FREM1	158326
FOXA2	3170
ATG16L2	89849
LDLR	3949
COPA	1314
SESN3	143686
SLC29A3	55315
TMEM25	84866
C6orf223	221416
GLTPD2	388323
PLK3	1263
VMO1	284013
ZBTB1	22890
IGLV1-36	28826
CCDC186	55088
DHRS3	9249
ZBED2	79413
PRAMEF10	343071
ADGB	79747
HMGCS1	3157
ANTXR2	118429
FAM47C	442444
OPN1SW	611
NUTM2B	729262
ZFP41	286128
HOXC6	3223
MMRN1	22915
SAG	6295
RUFY2	55680
WIF1	11197
CBLN4	140689
FAM214A	56204
TAF8	129685
MPPED2	744
RASSF8	11228
AHNAK	79026
RNASE4	6038
GPR82	27197
TFE3	7030
SFRP1	6422
SLC34A2	10568
PPM1H	57460
TRIM2	23321
ATP2B4	493
MINDY2	54629
SH3BP1	23616
MCMDC2	157777
MPIG6B	80739
IL6ST	3572
DLG2	1740
P3H3	10536
KDM7A	80853
PLEKHA1	59338
PLLP	51090
KLRK1	22914
FAM102A	399665
LIN7A	8825
KMT2A	4297
GSDMB	55876
MFSD6L	162387
CDK20	23552
NLRC4	58484
EGFLAM	133584
TRBV7-3	28595
GP9	2815
ZNF660	285349
CA14	23632
C7orf69	80099
OR1C1	26188
PDE5A	8654
ZER1	10444
PRAMEF2	65122
CPNE6	9362
KIAA1324L	222223
TMEM8A	58986
KCNJ9	3765
CEACAM3	1084
TVP23A	780776
GAB2	9846
UBN1	29855
FOXO3	2309
IRF2	3660
STOX1	219736
HDAC6	10013
DDR1	780
ABLIM1	3983
ACOT6	641372
C6orf201	404220
ZNF251	90987
TULP4	56995
FGF8	2253
ACSL1	2180
RSPO4	343637
HSD17B7P2	158160
CEL	1056
BCL2A1	597
OR2J1	442185
ANXA11	311
NDST3	9348
KLK3	354
USP44	84101
SEMA4D	10507
PYGM	5837
HACD4	401494
CEACAM21	90273
SERPINF1	5176
COG3	83548
TP53AIP1	63970
SLC27A6	28965
SWT1	54823
UHMK1	127933
FOLR2	2350
TGIF2LY	90655
CHST8	64377
CPT1B	1375
IRAK2	3656
ATP8B2	57198
CD79A	973
IYD	389434
IL27	246778
DPY19L2	283417
SYT5	6861
LGALS9	3965
EMX2	2018
DOCK9	23348
APOL2	23780
KCNK4	50801
GOLGB1	2804
RARG	5916
SKAP2	8935
PCMTD1	115294
CDKN1A	1026
ZNF334	55713
CRYBA2	1412
FAM120B	84498
KCNK5	8645
SLC9A7	84679
DMPK	1760
TRIM40	135644
DCHS2	54798
ILDR1	286676
CYB561	1534
CDH5	1003
KRTAP4-2	85291
CNTNAP3	79937
BCL7A	605
FCRLA	84824
CLMN	79789
CD5L	922
SERPINB5	5268
PPFIBP1	8496
RIIAD1	284485
ADCK1	57143
SLC4A8	9498
CLIP2	7461
TNNC1	7134
HCAR1	27198
RGS16	6004
KCNA4	3739
RNF186	54546
SPATA20	64847
CYTH1	9267
CCDC103	388389
PLA2G7	7941
JUND	3727
FAM214B	80256
LBP	3929
DBH	1621
PLCE1	51196
RAB26	25837
PYGB	5834
C10orf99	387695
TMPRSS11D	9407
CD22	933
CCDC88C	440193
ABCA5	23461
TNIK	23043
TLL1	7092
SLC13A4	26266
JAKMIP3	282973
AKAP13	11214
PGM5	5239
NANOG	79923
PIK3CA	5290
S100Z	170591
IGSF10	285313
SLC1A4	6509
RALGDS	5900
ETV5	2119
PLXNA4	91584
MYCT1	80177
GRIN2D	2906
LONRF2	164832
PJA2	9867
LIN28A	79727
PMEL	6490
PLXNC1	10154
SNORD116-21	100033432
VPS39	23339
ABAT	18
NTN4	59277
SCNN1D	6339
UNC13D	201294
PPP1R3B	79660
SLC6A9	6536
SCD	6319
GJB6	10804
EFCAB5	374786
C14orf178	283579
DTX1	1840
NR1D1	9572
NEUROG1	4762
NCF4	4689
KRT71	112802
C14orf28	122525
NSG2	51617
LMOD3	56203
COL10A1	1300
CDCP1	64866
GUCY1A2	2977
PPARGC1A	10891
C6orf132	647024
UBE2O	63893
ARRDC3	57561
DMBX1	127343
PPP1R3C	5507
PRICKLE2	166336
OR2L2	26246
ADIG	149685
ERC1	23085
RNF157	114804
AMHR2	269
CDK19	23097
CXCR2	3579
SLC22A15	55356
FADS2	9415
ZFP28	140612
PRPF40B	25766
TGFB2	7042
CHAT	1103
BARX2	8538
CCPG1	9236
COLQ	8292
PCYT2	5833
GABRQ	55879
CTRB2	440387
PLIN4	729359
HDHD5-AS1	100130717
APOH	350
SLC10A7	84068
FCGRT	2217
PTPRA	5786
TMEFF2	23671
SELENBP1	8991
SHC4	399694
MYT1L	23040
KLHL34	257240
ARL5B	221079
CNTNAP3B	728577
PTGES	9536
C2orf16	84226
SCG3	29106
NOTCH3	4854
LY6G6E	79136
CRB3	92359
SRL	6345
CDK17	5128
FOXI1	2299
PLSCR4	57088
SELPLG	6404
CLDN4	1364
LINC00470	56651
SPATA6	54558
R3HDML	140902
ABCA8	10351
SNX29	92017
ABCA7	10347
ABTB1	80325
MYCL	4610
SULT2A1	6822
AK7	122481
MIR30C2	407032
RHBDF2	79651
TRPM4	54795
TKTL1	8277
IGFBP2	3485
PLEKHB1	58473
THAP3	90326
COL11A1	1301
MAGI1	9223
EHBP1L1	254102
POMC	5443
POLK	51426
MEPE	56955
BPY2C	442868
THBS3	7059
LOXL1	4016
RNU4-8P	6070
DNAL4	10126
CYP3A5	1577
CCL26	10344
REPS2	9185
SMG1	23049
MBNL2	10150
CMTM1	113540
CELSR3	1951
FLYWCH1	84256
TIGD3	220359
TMEM217	221468
CCDC191	57577
FAM149A	25854
UBD	10537
COPG1	22820
BPIFA1	51297
WFDC11	259239
KRTAP3-3	85293
NRIP2	83714
HEATR9	256957
SNCG	6623
PRG3	10394
CNIH3	149111
MUC3A	4584
ZC3H11A	9877
DEFB123	245936
CDH3	1001
GPIHBP1	338328
HTRA4	203100
CRHR2	1395
GPRIN2	9721
KRT4	3851
FUT9	10690
SERPINB1	1992
FZD1	8321
TCEA3	6920
AGBL2	79841
FLT3	2322
SCGB1D1	10648
LY6H	4062
CHRDL2	25884
CYP4F22	126410
KLF8	11279
CLIC2	1193
ZSCAN23	222696
SLCO4A1	28231
TTC23L	153657
ABCC3	8714
SLC16A6	9120
SPSB1	80176
OR10D1P	26541
HFM1	164045
DRD5	1816
OVGP1	5016
PRR15L	79170
THEMIS2	9473
LURAP1L	286343
DYDC1	143241
C11orf54	28970
SYNPR	132204
ARHGAP21	57584
SPPL2C	162540
C1QA	712
CXCR1	3577
GAGE12D	100132399
SEMA4B	10509
DNAAF3	352909
BCL6	604
APBB1	322
ANKH	56172
ATP6V0A1	535
FUT11	170384
C7orf33	202865
PLXND1	23129
C19orf18	147685
HRH4	59340
ZNF451	26036
CCL25	6370
DEFA4	1669
CFHR2	3080
AP3D1	8943
GDF5	8200
ZFP3	124961
SLC12A3	6559
TFAP2B	7021
CLDN1	9076
ENTPD3	956
NPR3	4883
SP1	6667
KRT38	8687
EHF	26298
PSPN	5623
NTSR1	4923
DNALI1	7802
PLTP	5360
CRB2	286204
NDUFA4L2	56901
PDE2A	5138
PNLDC1	154197
LYST	1130
CAPS2	84698
SMYD1	150572
XRN1	54464
PDE6H	5149
ADAM32	203102
PTPRJ	5795
PRRG2	5639
RAB40A	142684
DEPDC5	9681
SLC35E2	9906
LZTS2	84445
RGCC	28984
NRP2	8828
CD99L2	83692
PC	5091
SPRY4	81848
C20orf85	128602
HBE1	3046
PODN	127435
VSTM2L	128434
OR8B3	390271
KLHL1	57626
ZNF157	7712
GPBAR1	151306
TK2	7084
ERCC6L2	375748
RBMY1F	159163
MUC4	4585
CORO2B	10391
RASA3	22821
FAM49A	81553
GNG8	94235
RERG	85004
DEFB132	400830
DNAJB14	79982
CHRM2	1129
TOGARAM2	165186
AMDHD1	144193
TAPT1	202018
BBS9	27241
RSPO1	284654
MAGED4B	81557
TBXAS1	6916
KDM6B	23135
NKAIN2	154215
MANSC1	54682
LTBP4	8425
MMAB	326625
ANO3	63982
CACNA2D4	93589
HRC	3270
CNMD	11061
CST4	1472
KRTAP9-8	83901
TEX13B	56156
RHOQ	23433
SESN2	83667
NAPSB	256236
BMP2	650
HHATL	57467
PTGDS	5730
CITED2	10370
NTN3	4917
PIK3C2A	5286
CCL24	6369
FAM196A	642938
CYSLTR1	10800
FAM124B	79843
SHOC2	8036
VN1R1	57191
CALHM5	254228
MXD1	4084
CRYGN	155051
CACNG4	27092
RPS6KA6	27330
TTLL1	25809
UGT2B4	7363
ITGA2	3673
FAAH2	158584
ITPR1	3708
ZCCHC6	79670
LOXL4	84171
RBM47	54502
HOOK1	51361
SPACA3	124912
DKK4	27121
REN	5972
MCPH1	79648
TERT	7015
ACSL3	2181
SLC17A7	57030
TBKBP1	9755
OTOR	56914
OR3A2	4995
TRIM73	375593
MSS51	118490
PON3	5446
FOXD3	27022
GEM	2669
C4orf17	84103
PPM1L	151742
SATB1	6304
SLC38A4	55089
LDLRAD4	753
FKBP8	23770
ETV1	2115
MARCKSL1	65108
NLRP13	126204
KCTD17	79734
KIAA1644	85352
SLC22A2	6582
JAK3	3718
KDM5A	5927
USO1	8615
CPEB2	132864
UBR2	23304
ATOH1	474
RORA	6095
ZNF322P1	387328
IDH1	3417
RCVRN	5957
DIO1	1733
CDK18	5129
NXF3	56000
COLGALT2	23127
HSP90B1	7184
KIAA1328	57536
POLN	353497
RGS18	64407
ITGA10	8515
GLCCI1	113263
EIF4ENIF1	56478
CELF4	56853
NRP1	8829
IPMK	253430
VPREB3	29802
CUL7	9820
RFX3	5991
NXNL2	158046
AMELY	266
PCDHB15	56121
P2RX1	5023
MTA2	9219
BHLHE22	27319
ZNF280D	54816
C15orf32	145858
CHAC1	79094
LCK	3932
EPHA1	2041
OR8B2	26595
MATK	4145
TEX38	374973
MYO3B	140469
C10orf71	118461
PIM1	5292
PCDHGA10	56106
CABP5	56344
LRRC19	64922
CCDC146	57639
CLCN6	1185
CCL14	6358
SNTB1	6641
DRICH1	51233
IL5	3567
NPEPL1	79716
TTC3	7267
CSGALNACT1	55790
ZNF558	148156
SYT1	6857
FNDC1	84624
ESRRB	2103
GRHL3	57822
VANGL2	57216
SRRM3	222183
C6orf58	352999
LRAT	9227
FFAR1	2864
LAIR2	3904
GUCA2B	2981
CDC42EP4	23580
PRKCG	5582
SLC46A2	57864
POPDC2	64091
RSPH9	221421
ZCCHC13	389874
BPY2	9083
HMOX1	3162
MIR769	768217
SEPT4	5414
SRPK3	26576
C8A	731
NFKBIA	4792
LRP1	4035
FIBCD1	84929
FOXA3	3171
ZNF598	90850
MUC5B	727897
HIC1	3090
C2	717
QPRT	23475
GLI1	2735
TMEM190	147744
GOLGA6C	653641
CLEC3B	7123
CD27	939
TMEM87B	84910
BATF2	116071
KIT	3815
KCNK7	10089
VASH1	22846
LYL1	4066
NLRP10	338322
ACSF2	80221
TEKT1	83659
TIMP3	7078
TBC1D28	254272
BTN2A1	11120
TLE4	7091
ZNF175	7728
DUOXA1	90527
GATS	352954
ARSI	340075
IL33	90865
BVES-AS1	154442
TRIM74	378108
PLA2G2E	30814
KLRF1	51348
PTGS2	5743
MMD	23531
GOLGA6A	342096
CNIH2	254263
C14orf37	145407
MUC1	4582
CDC42BPA	8476
BTBD9	114781
GABARAPL1	23710
FAM216B	144809
LPIN2	9663
SLC38A2	54407
SLC45A1	50651
TRIM3	10612
TSLP	85480
CD46	4179
MAGED2	10916
RUBCNL	80183
SPATA18	132671
CTDSP2	10106
LGR6	59352
NPY4R	5540
MS4A6E	245802
TMEM163	81615
MARCH8	220972
B3GNT4	79369
MISP	126353
MLYCD	23417
BTBD2	55643
NR3C2	4306
LRRC70	100130733
ZDHHC15	158866
RASSF6	166824
PRR35	146325
GDF9	2661
SLCO4C1	353189
TBX19	9095
HEATR5B	54497
CNFN	84518
GLRA2	2742
TMCC3	57458
GBP2	2634
LILRB5	10990
TEX36	387718
RAB37	326624
FAM219B	57184
LIFR	3977
LZTFL1	54585
OR6B1	135946
CHST6	4166
LMCD1	29995
GABBR1	2550
FGD3	89846
NLRP1	22861
NKG7	4818
SMTNL1	219537
WDR19	57728
TRIM9	114088
KLF3	51274
ATXN1	6310
CYP2E1	1571
LRRC32	2615
MEIS3P2	257468
TMEM86B	255043
GJB2	2706
SLC52A1	55065
TULP3	7289
ALG12	79087
RBMY1HP	5944
KANK1	23189
ATP10B	23120
C8orf31	286122
PLAT	5327
ZMIZ1	57178
ACSS3	79611
KLRC2	3822
CFTR	1080
SLC25A23	79085
HAPLN2	60484
CCL20	6364
DLG3	1741
TTYH2	94015
ABHD4	63874
TACR2	6865
SPAG9	9043
KRT5	3852
DLL1	28514
HIST1H3C	8352
TREH	11181
IFI16	3428
CEACAM8	1088
P2RX4	5025
SLC17A3	10786
GPR37L1	9283
TRIM16	10626
LMO3	55885
SNTN	132203
TP53INP1	94241
TSHR	7253
MXI1	4601
SOX9	6662
RFTN2	130132
SH2D3C	10044
RNU6-50P	26825
LIPG	9388
LILRB4	11006
C16orf71	146562
FMO6P	388714
ARHGEF37	389337
WBP1L	54838
POLD4	57804
CFAP70	118491
IGFBP4	3487
ST8SIA4	7903
ZNF804B	219578
DPYSL5	56896
ZPBP2	124626
TTLL5	23093
SLC27A1	376497
CLDN7	1366
PPP1R10	5514
TEKT4	150483
GAGE12H	729442
NEURL2	140825
TESPA1	9840
SEC16B	89866
RASSF5	83593
OPN1MW	2652
MAST1	22983
MXD4	10608
RP1L1	94137
TSPAN15	23555
TBC1D22B	55633
ZPBP	11055
C8orf4	56892
LINC00305	221241
RTP1	132112
TMOD4	29765
BTN2A3P	54718
S100A5	6276
SPATA9	83890
BTLA	151888
ENDOU	8909
POR	5447
PLPP3	8613
LINC01600	154386
STAT2	6773
DNAJB9	4189
WISP3	8838
SLC7A9	11136
ADAM2	2515
GCNT3	9245
PADI4	23569
DNAJC13	23317
C3orf36	80111
LRRC17	10234
YPEL3	83719
NEFH	4744
SCIN	85477
LINC00266-1	140849
CDX4	1046
SORCS3	22986
CLEC11A	6320
GATA1	2623
UGT2B17	7367
MYC	4609
LMTK2	22853
PNLIPRP3	119548
OLFML3	56944
PAQR8	85315
CLDN14	23562
KLK11	11012
UNC5C	8633
ZNF221	7638
PEBP4	157310
GSG1L	146395
WDR17	116966
AMY1C	278
CYP27C1	339761
HMCN1	83872
CREBRF	153222
RYR2	6262
ROBO4	54538
ESR2	2100
C16orf54	283897
SYP	6855
HAPLN1	1404
OOSP2	219990
ERMP1	79956
CTRB1	1504
TMC6	11322
ACTRT2	140625
PABPC1L	80336
TMEM198	130612
ZNF711	7552
RGPD4	285190
TSNARE1	203062
FBN2	2201
DCP2	167227
PTPRE	5791
C20orf197	284756
MS4A2	2206
LYZL2	119180
SIGLEC8	27181
CATSPERB	79820
DSCR3	10311
KLHDC1	122773
FZD10	11211
ABCA4	24
GOLGA8A	23015
CYP2F1	1572
PBXIP1	57326
JAK2	3717
MGP	4256
TCEAL7	56849
RNU6-82P	100873781
EPHB4	2050
ST6GAL1	6480
IVL	3713
FNDC3B	64778
COL8A2	1296
KRTAP10-4	386672
XIRP1	165904
ZNF252P	286101
ZNF678	339500
IGLC3	3539
SMOC2	64094
DCAF4L2	138009
CPAMD8	27151
GPD2	2820
ABCG8	64241
GFPT1	2673
ZFP2	80108
COL15A1	1306
CHRFAM7A	89832
TRIM63	84676
E2F5	1875
PRORY	100533178
CTHRC1	115908
SHROOM4	57477
BPY2B	442867
CD276	80381
SEC24C	9632
RASGRP1	10125
TLX3	30012
OR5E1P	26343
TECPR1	25851
GAPDHS	26330
TGIF2LX	90316
LINGO3	645191
C9orf24	84688
MIB2	142678
OR51B5	282763
PPBP	5473
CCL19	6363
C1orf61	10485
CCR4	1233
BHLHE40	8553
C1orf106	55765
KLHL32	114792
ADAMTS16	170690
TNFAIP2	7127
DEFB106B	503841
LRCH2	57631
CACNA1B	774
EPOR	2057
ARHGEF2	9181
RBM46	166863
UCMA	221044
LIPA	3988
SPTBN5	51332
MGAT3	4248
PRAG1	157285
LLGL2	3993
LYPD3	27076
SOSTDC1	25928
HSD3B2	3284
TRIM50	135892
ZNF862	643641
TJP3	27134
CUEDC1	404093
CLBA1	122616
NRK	203447
ASB3	51130
LGALS9C	654346
MN1	4330
DIP2C	22982
SSPN	8082
KLRC4	8302
CRYGS	1427
TRIM22	10346
LILRA1	11024
POU6F1	5463
LIF	3976
KCNE5	23630
TAF1	6872
MED24	9862
SDF2L1	23753
NCAM2	4685
CAPN13	92291
KRTAP4-6	81871
PPL	5493
MAL2	114569
CRYBA1	1411
GSN	2934
RBMY1D	378949
LCNL1	401562
SNX32	254122
SCN3A	6328
MARCH11	441061
CCER1	196477
PRKG2	5593
RUNDC3B	154661
FKBP7	51661
MIR194-2	406970
PLXNA3	55558
RNASE2	6036
URB1	9875
SP4	6671
LHPP	64077
GPR37	2861
ATP6V0D2	245972
SPINK5	11005
PCBP3	54039
INSL5	10022
PITPNM2	57605
DEFB106A	245909
LINC01599	196913
OTOGL	283310
NFAT5	10725
TFAP4	7023
CCDC110	256309
ZFYVE28	57732
LCN1	3933
SOST	50964
MMP2	4313
BEX5	340542
TMEM8B	51754
SLC5A3	6526
CDKN1C	1028
LFNG	3955
PLEKHG3	26030
CCDC38	120935
LRRC36	55282
HCST	10870
TRERF1	55809
CD226	10666
DLX5	1749
OGDH	4967
PODXL2	50512
PDIA4	9601
SRRM2-AS1	100128788
LINC00862	554279
HECTD2	143279
SCAND2P	54581
BRCA1	672
WBP1	23559
SPATA6L	55064
CD300C	10871
HGD	3081
PCDHGC3	5098
DNAJC5G	285126
LMOD1	25802
TAC4	255061
PROX1	5629
RECK	8434
OR1R1P	9596
ICAM1	3383
LSP1	4046
TMEM170B	100113407
STARD5	80765
IGLV3-10	28803
PDE8B	8622
DAGLA	747
RALGPS2	55103
JAKMIP2	9832
C17orf100	388327
RAPGEF4	11069
DDN	23109
TECTB	6975
HTRA3	94031
MMP17	4326
RPE65	6121
ARSA	410
IKBKB	3551
COL6A1	1291
HSPA1A	3303
CCSAP	126731
RGPD8	727851
ASPG	374569
FGF11	2256
CORO7	79585
NPAS2	4862
TRANK1	9881
PAH	5053
HECTD1	25831
SPEM2	201243
KLF13	51621
DYNLRB2	83657
NUMA1	4926
TRAV6	6956
NUTM1	256646
APAF1	317
IL4	3565
PGGHG	80162
DHX32	55760
ACVR2B	93
OAS1	4938
EDEM3	80267
CRABP1	1381
ARMC2	84071
AFDN	4301
IGLON5	402665
MARCH1	55016
SLPI	6590
LYZL1	84569
CDA	978
SCAMP1	9522
ZNF843	283933
ARNTL	406
KHDRBS2	202559
CA3	761
HSD17B3	3293
SLC6A16	28968
SLC2A3	6515
ST3GAL5	8869
SLC25A30	253512
ASAP3	55616
NOVA1	4857
SLC9A3R1	9368
LMLN	89782
TUBA8	51807
MAGED4	728239
TRAFD1	10906
CYTH3	9265
AGPAT4	56895
ATP9A	10079
RGS22	26166
PPFIA4	8497
NUPR1	26471
ANK2	287
SHISA4	149345
TWF1P1	619519
ASGR1	432
CRNN	49860
CTSF	8722
RGS8	85397
PYROXD2	84795
MS4A14	84689
SMPDL3A	10924
KERA	11081
CCR7	1236
ODF3B	440836
PTH	5741
ADGRF5	221395
CCDC69	26112
GAGE1	2543
NAB1	4664
KLHL35	283212
THSD4	79875
ANKRD20A11P	391267
FAM83B	222584
ARHGEF1	9138
SLC25A1	6576
CCNA1	8900
CCR2	729230
MYO7A	4647
KRTAP10-12	386685
TMEM181	57583
CEACAM5	1048
G6PD	2539
PPP2R5A	5525
VPS9D1	9605
VILL	50853
CERCAM	51148
GCH1	2643
TPPP3	51673
LILRA3	11026
BMP1	649
TMEM140	55281
NUTM2A	728118
RHOT1	55288
FGFRL1	53834
ADAMTS12	81792
TNFRSF10D	8793
PLA2G10	8399
LEMD3	23592
AMT	275
PDE4D	5144
BICRAL	23506
RASD1	51655
FYB2	199920
SLC39A2	29986
PPP4R1L	55370
RICTOR	253260
LRRC75A	388341
EGR3	1960
LSAMP	4045
COL21A1	81578
TMEM239	100288797
HLA-DMA	3108
SNCB	6620
EDEM1	9695
SH3PXD2B	285590
PGLYRP1	8993
CLIP3	25999
HSPG2	3339
KLHL11	55175
ACSS2	55902
DACT1	51339
VPS13B	157680
CST1	1469
CXCL3	2921
ZNF467	168544
PAGE2B	389860
PDZD4	57595
CCDC30	728621
SREBF2	6721
AGFG2	3268
RGPD3	653489
DOK6	220164
ACBD3	64746
RGL2	5863
ADH6	130
ZKSCAN8	7745
VLDLR	7436
C6orf141	135398
GXYLT1	283464
NDP	4693
SLC16A4	9122
CD9	928
RNF19B	127544
AGRP	181
COL3A1	1281
KALRN	8997
RIPOR3	140876
WBP2	23558
PAQR6	79957
LINC00319	284836
PUS10	150962
CTXN1	404217
INO80B	83444
KIAA1217	56243
SHC3	53358
PPP1R1A	5502
IFT81	28981
RDH5	5959
HIP1R	9026
WFDC3	140686
FBLN2	2199
NLRP7	199713
CXCL2	2920
PML	5371
TRAV12-2	28673
NEURL3	93082
ITGB5	3693
CEND1	51286
HTN3	3347
GPR153	387509
SREBF1	6720
CALML6	163688
GZMK	3003
ARMC12	221481
CASKIN2	57513
OR1J2	26740
MUC6	4588
BCHE	590
GIP	2695
C17orf98	388381
SLC26A7	115111
HS6ST3	266722
TNNT2	7139
APOC1	341
MYO6	4646
HAVCR1	26762
TFPI	7035
FADS1	3992
GGT5	2687
ANG	283
GPR17	2840
C2orf81	388963
DST	667
TVP23C	201158
RGS13	6003
UNC5CL	222643
FNDC7	163479
NUTM2D	728130
NPY1R	4886
ABHD2	11057
VASN	114990
EFNA5	1946
IL36RN	26525
XAF1	54739
SDR16C5	195814
OLIG3	167826
ATL1	51062
ACVR1	90
KIAA1109	84162
ZBTB20	26137
ADORA2A-AS1	646023
NCOA3	8202
PLEKHG4	25894
SPIC	121599
PAK3	5063
KIF13B	23303
FPGT	8790
ZDHHC19	131540
LONRF1	91694
ZCWPW2	152098
PKD2L1	9033
RGPD1	400966
DOCK11	139818
EGFR	1956
ENTHD1	150350
NEUROD2	4761
SMTNL2	342527
SLC2A11	66035
ACE	1636
OR3A1	4994
PCSK4	54760
GRM3	2913
CLCA4	22802
INSC	387755
TMEM41B	440026
AGO4	192670
PPM1E	22843
KLF7	8609
FOXQ1	94234
ZNF829	374899
KLHDC7B	113730
APCDD1L	164284
BEX2	84707
CALHM3	119395
SQSTM1	8878
FAM236A	100129407
AGR2	10551
ZNF800	168850
[truncated: 899 more rows]

## Sheet: miR-616 Up
Target Gene	(Entrez Gene ID)
TFPI2	7980
PON1	5444
CEP350	9857
MED17	9440
PAFAH1B1	5048
XIAP	331
KMT2A	4297
QSER1	79832
PTMA	5757
INTS6	26512
LGALS3BP	3959
USP37	57695
TMEM59	9528
MIEF1	54471
CDK4	1019
MC2R	4158
ZNF460	10794
COIL	8161
PSMA2	5683
HLA-DOB	3112
RBM43	375287
CSGALNACT1	55790
CCSAP	126731
CAPRIN2	65981
DCTPP1	79077
SIK1	150094
ZNF850	342892
MRO	83876
TOR4A	54863
MIER3	166968
CREBZF	58487
CNNM2	54805
PRPF4B	8899
IGFBP5	3488
SMAD4	4089
PRKAG1	5571
ZNF347	84671
MAL2	114569
FSHB	2488
SLFN12	55106
SLFN12L	100506736
CARNS1	57571
SFMBT2	57713
BBOX1	8424
ZNF35	7584
C5orf46	389336
CXCL5	6374
DLGAP3	58512
LPAR2	9170
TRMT112	51504
MTHFD1	4522
RBM26	64062
SERTAD2	9792

## Sheet: SharedDOWNREG-miRs
Target Gene	(Entrez Gene ID)
MAMLD1	10046
CCDC141	285025
IGF1R	3480
EGFR	1956
SREBF1	6720
FAM84B	157638
PAK3	5063
ATP7A	538
DERL2	51009
ITGA1	3672
LBR	3930
KLHL15	80311
TMEM170B	100113407
PHF13	148479
SC5D	6309
HSPA1B	3304
CBX4	8535
LIFR	3977
HMBOX1	79618
DNAJC21	134218
TP53INP1	94241
COL4A1	1282
RHOB	388
VEGFA	7422
H6PD	9563
CPEB2	132864
NUFIP2	57532
SAMD8	142891
SPRED1	161742
LDLR	3949
ZNF460	10794
UTP4	84916

## Sheet: SharedUPREG-miRs
Target Gene	(Entrez Gene ID)
POLD3	10714		**Only shared between miR-632 and miR-331
				miR-632 is in CAL 27
				miR-331 is in SCC 25
