# Supplementary material for: Disparities in Head and Neck Cancer: A Case for Chemoprevention with Vitamin D
Source: Nutrients. 2020 Aug 29;12(9):2638. doi: 10.3390/nu12092638 (PMC7551909; doi:10.3390/nu12092638)
Supplement: Supplementary file 1 [file nutrients-12-02638-s001.zip › Supplementary Materials-proof reading/Table S5. Top Pathways, Biological Processes, Molecular Functions and Diseases for Vitamin D Altered MiRs and Validated Gene Targets in HNC Cell Lines.xlsx]

## Sheet: Sheet1
Table S5. Top Pathways, Biological Processes, Molecular Functions and Diseases for Vitamin D Altered MiRs and Validated Gene Targets in HNC Cell Lines
Functional Parameter	MiR Alteration	Term	Count	P-Value	Genes	Fold Enrichment	Benjamini
KEGG Pathway	Up-regulated	hsa05200:Pathways in cancer	9	0.0134596	1857, 9170, 8030, 387, 4089, 2113, 2956, 1019, 331	2.76376	0.894544
	Down-regulated	hsa00100:Steroid biosynthesis	13	7.72119e-06	1717, 51478, 6307, 1718, 2222, 6309, 4047, 6713, 3988, 1056, 7108, 1595, 8435	4.14014	0.00219813
		hsa04010:MAPK signaling pathway	65	3.88551e-05	6655, 784, 5894, 2005, 786, 2253, 5535, 59283, 27330, 3727, 2249, 2247, 1386, 5582, 5778, 9693, 3305, 773, 3304, 9252, 777, 3303, 774, 5922, 3551, 5607, 6885, 1326, 3552, 5921, 6196, 929, 408, 8822, 5495, 8823, 80824, 2255, 25780, 2256, 93589, 3310, 4609,	1.63642	0.00552166
		hsa04550:Signaling pathways regulating pluripotency of stem cells	41	6.79582e-05	1432, 5894, 7477, 1749, 55183, 5080, 3625, 7473, 3480, 8321, 4762, 2247, 8325, 5460, 2103, 80712, 11211, 7855, 10336, 7483, 3572, 93, 90, 3398, 650, 3718, 7480, 3717, 5290, 5978, 3976, 79923, 8312, 3977, 2535, 3400, 4088, 83729, 9314, 4609, 5594	1.86534	0.00643545
		hsa04915:Estrogen signaling pathway	32	6.85977e-05	6655, 112, 113, 5894, 1956, 3708, 3709, 53358, 2099, 51806, 3320, 1386, 7184, 2852, 3305, 3304, 4313, 2550, 4846, 3303, 2100, 6667, 3326, 399694, 5290, 3765, 1839, 808, 3310, 2353, 163688, 5594	2.05881	0.00487583
		hsa04151:PI3K-Akt signaling pathway	81	0.000117688	23239, 6655, 1291, 51378, 5894, 2253, 7448, 3480, 2249, 2247, 1386, 1287, 94235, 1281, 1946, 4846, 1282, 672, 3815, 3791, 3551, 4193, 3691, 3693, 3718, 1943, 3694, 3717, 1942, 3452, 8822, 8823, 2255, 7248, 2256, 6696, 5934, 3911, 3912, 4609, 2057, 5594, 8	1.49543	0.00668614
		hsa05205:Proteoglycans in cancer	52	0.000189582	7291, 7023, 6655, 5894, 3339, 2099, 7448, 3480, 8321, 287, 2247, 8325, 5582, 5329, 6093, 4313, 7483, 3791, 4193, 3693, 7480, 7074, 7078, 4609, 5594, 1432, 3708, 1956, 3709, 7477, 1026, 7473, 27250, 7042, 51196, 7422, 60, 5829, 11211, 7855, 3673, 5290, 533	1.65606	0.00896558
		hsa04014:Ras signaling pathway	56	0.000391004	4301, 6655, 51378, 5063, 4303, 5894, 2253, 3480, 2249, 2247, 94235, 5582, 30814, 1946, 8399, 5922, 3791, 3815, 3551, 399694, 1943, 5921, 1942, 8822, 8823, 2255, 25780, 2256, 7074, 11145, 5594, 1435, 100271927, 1956, 9846, 53358, 3363, 8074, 83593, 2792, 2	1.57827	0.0157965
		hsa04062:Chemokine signaling pathway	47	0.000792336	10344, 6655, 112, 113, 5894, 6773, 53358, 156, 6369, 2792, 2793, 10803, 729230, 7852, 6370, 3579, 3577, 94235, 5829, 3576, 6093, 8976, 2309, 6358, 6359, 2920, 2921, 3551, 3718, 399694, 3717, 1398, 5290, 4283, 408, 1233, 6364, 1399, 6363, 1236, 7074, 5473,	1.60948	0.0278432
Biological Processes	Up-regulated	GO:0045944~positive regulation of transcription from RNA polymerase II promoter	18	0.00330912	3662, 3627, 65981, 10795, 6294, 2627, 2488, 9440, 4297, 2649, 2295, 84246, 4613, 4089, 2113, 54806, 2000, 5966	2.18518	0.965529
	Down-regulated	GO:0008285~negative regulation of cell proliferation	95	5.27425e-06	7021, 1003, 5784, 7023, 4303, 5894, 6659, 4851, 10795, 5916, 2683, 945, 10193, 127435, 5371, 10397, 6422, 10920, 2247, 23371, 4920, 11095, 3636, 604, 79789, 9693, 2852, 780, 3576, 10140, 5795, 4846, 7483, 4194, 10536, 5743, 84445, 5925, 3552, 4297, 8935,	1.56991	0.0312625
		GO:0001525~angiogenesis	60	1.02609e-05	51378, 5333, 1296, 2050, 57674, 3339, 23462, 7127, 9451, 283, 388, 80149, 8325, 3576, 4313, 6095, 11235, 4846, 25932, 5743, 22846, 3791, 113026, 10908, 1942, 3953, 8828, 2255, 6303, 8829, 54922, 4162, 3911, 4223, 23129, 64321, 91010, 1432, 54538, 3213, 51	1.76073	0.0304235
		GO:0008284~positive regulation of cell proliferation	107	1.03428e-05	4041, 10795, 332, 6872, 6422, 51009, 3480, 2852, 133396, 204851, 219736, 2651, 6358, 2322, 4193, 1081, 399694, 7480, 28514, 54795, 3350, 7074, 3400, 2661, 7555, 4609, 5454, 1435, 6469, 2168, 400736, 6809, 7042, 2069, 7422, 7048, 11138, 5629, 65122, 9236,	1.5026	0.0205475
		GO:0006695~cholesterol biosynthetic process	18	1.45545e-05	4047, 1080, 6713, 1595, 3157, 1717, 6307, 51478, 1718, 2222, 3638, 2539, 3156, 7108, 29881, 3930, 7555, 51141	3.09981	0.0216736
		GO:0060070~canonical Wnt signaling pathway	29	2.25843e-05	1001, 4041, 4040, 6469, 6659, 5916, 2253, 7477, 6262, 6422, 7473, 8321, 4929, 8325, 6907, 11211, 7855, 2735, 7483, 7480, 10076, 120892, 8312, 4088, 2535, 9314, 4693, 4609, 64321	2.28647	0.0268342
		GO:0006935~chemotaxis	37	4.68158e-05	10344, 5919, 2357, 1432, 4046, 3897, 6369, 728, 3965, 113540, 2247, 10803, 729230, 7852, 3053, 6370, 3579, 123920, 3577, 100289462, 10800, 5329, 3576, 2920, 6359, 5724, 4283, 1233, 6693, 6364, 1236, 6036, 1673, 3565, 58191, 57007, 5594	1.98467	0.0459017
		GO:0045944~positive regulation of transcription from RNA polymerase II promoter	195	5.32214e-05	4209, 51379, 10891, 4205, 6872, 5371, 3727, 8325, 8878, 23135, 56917, 5741, 6496, 2852, 6095, 8028, 1081, 54790, 408, 28514, 406, 10725, 6777, 4223, 10620, 6778, 4792, 4609, 6469, 1432, 4774, 27086, 22926, 4781, 23522, 2308, 2309, 5629, 322, 9181, 23109,	1.3008	0.0447545
		GO:0030198~extracellular matrix organization	52	6.34988e-05	8515, 64094, 1291, 1296, 133584, 2683, 3339, 3383, 7448, 2295, 2247, 3696, 83716, 538, 1462, 1287, 5268, 4015, 2201, 780, 4016, 50848, 6662, 79625, 10516, 1281, 3673, 1282, 3672, 1298, 1299, 3371, 2670, 323, 3791, 1301, 1300, 3691, 1404, 3693, 3694, 16961	1.73617	0.0466758
		GO:0007155~cell adhesion	102	6.75367e-05	1003, 50937, 56098, 1004, 4301, 1001, 1291, 4045, 945, 333, 1009, 3728, 948, 482, 1824, 10154, 2015, 933, 3691, 8496, 3693, 3694, 6404, 3689, 6696, 3912, 4608, 10225, 928, 27181, 8763, 3897, 9223, 1500, 3696, 83692, 1462, 5829, 1306, 394, 10020, 10076, 57	1.45423	0.0441852
Molecular Function	Up-regulated	GO:0005515~protein binding	96	0.000150106	10794, 114569, 3627, 147687, 50999, 26512, 331, 5683, 51009, 8739, 84246, 9857, 433, 4613, 387, 25894, 6660, 2956, 5261, 10714, 8424, 23133, 10658, 8161, 29887, 4158, 773, 1857, 4194, 6294, 5170, 64062, 3488, 9440, 4297, 8932, 9735, 8682, 9588, 80218, 550	1.29909	0.0441796
	Down-regulated	GO:0003700~transcription factor activity, sequence-specific DNA binding	194	1.46969e-05	10346, 4209, 4205, 2005, 6773, 6871, 23650, 342357, 3727, 388536, 4610, 7745, 6496, 604, 1827, 6095, 6096, 23269, 3090, 8028, 6097, 1811, 406, 10725, 6777, 4223, 6778, 4609, 22797, 4774, 126375, 27086, 22926, 7728, 4783, 4781, 2309, 5629, 2100, 2306, 2352	1.3291	0.0265084
GAD Disease Class	Up-regulated	CANCER	44	0.000430128	3662, 3627, 8030, 10328, 2627, 331, 3460, 10221, 23576, 2295, 8739, 22903, 4613, 1647, 6374, 5519, 2956, 7803, 10714, 1543, 5444, 5966, 4158, 3570, 509, 6648, 4194, 328, 5742, 7011, 133746, 1876, 5170, 3488, 1019, 2488, 4297, 8932, 7980, 4522, 3977, 55790, 4089, 3959	1.6229	0.00771406
	Down-regulated	CHEMDEPENDENCY	736	2.90891e-12	10890, 10891, 945, 57205, 170690, 5371, 204962, 23650, 6870, 150962, 22905, 3480, 7358, 388341, 158219, 6768, 8878, 11097, 11095, 744, 149111, 6496, 604, 1827, 2201, 1420, 6095, 6096, 140469, 6358, 130560, 6359, 3293, 10098, 6885, 1326, 51361, 6097, 50616, 79712, 929, 29904, 408, 10090, 80824, 25780, 79618, 8312, 406, 10725, 79611, 10620, 1816, 731, 158326, 8030, 1432, 23531, 317, 217, 27086, 236…	1.22304	5.5269e-11
		METABOLIC	993	2.76949e-09	8419, 84071, 136895, 6871, 3284, 170690, 8744, 5371, 6870, 948, 50615, 747, 3480, 7357, 79605, 3485, 79603, 8425, 744, 6496, 84075, 6093, 3290, 341, 5361, 5360, 3293, 10098, 6885, 3487, 929, 79618, 79611, 10723, 8411, 1816, 158326, 1435, 170679, 6469, 79820, 1432, 922, 2977, 6470, 22926, 2100, 10076, 717, 10075, 1831, 22915, 6480, 1839, 8435, 84870, 5128, 55902, 5126, 57480, 57484, 55904, 27165, …	1.14094	2.63102e-08
		CARDIOVASCULAR	823	3.3163e-09	8419, 84071, 3284, 6872, 8744, 5371, 948, 50615, 3480, 79605, 3485, 8425, 1824, 744, 84075, 3290, 341, 5360, 10098, 6885, 50616, 6097, 929, 10090, 25780, 79618, 85477, 158326, 1435, 170679, 6469, 8030, 23630, 922, 2977, 6470, 22926, 1848, 121227, 1448, 323, 284695, 2100, 912, 10076, 717, 115361, 5336, 91137, 8435, 84870, 10068, 5126, 57480, 57484, 79843, 140856, 50650, 51278, 284424, 9595, 29957,…	1.16661	2.10032e-08
		IMMUNE	568	2.64915e-05	139716, 10891, 6773, 1316, 150962, 50615, 59340, 6865, 3485, 59341, 2206, 8425, 80737, 744, 149111, 604, 80739, 2201, 84075, 2018, 3290, 341, 6358, 5361, 933, 10098, 6885, 50616, 939, 167, 5366, 929, 408, 10090, 25780, 1811, 6778, 2217, 1435, 170679, 6469, 1432, 10875, 217, 27086, 27181, 311, 80862, 6369, 8302, 2977, 728, 79628, 6470, 58484, 51297, 629, 1306, 27092, 2100, 23526, 717, 146849, 1184…	1.15028	0.000125828
		PSYCH	390	2.8438e-05	29123, 10891, 170690, 156, 6870, 3480, 535, 63915, 79605, 3485, 6865, 1420, 6093, 2018, 6095, 6096, 23780, 3290, 341, 167691, 5360, 3293, 1326, 1717, 165631, 406, 1816, 6469, 1432, 317, 217, 925, 7328, 27086, 51196, 6470, 1848, 226, 2100, 10076, 181, 5335, 5336, 6383, 116, 57480, 5333, 5916, 57484, 3383, 27445, 492311, 5327, 3238, 10752, 5116, 2121, 3398, 2890, 84952, 7436, 7248, 2255, 8828, 5689…	1.19471	0.00010806
		NEUROLOGICAL	551	2.88187e-05	51378, 10891, 945, 1316, 6872, 8744, 170690, 204962, 3480, 6865, 3485, 2206, 80737, 6496, 3290, 341, 118987, 5360, 3293, 57216, 6885, 3487, 1326, 7480, 929, 8312, 10725, 1816, 1435, 6469, 8030, 1432, 23531, 928, 217, 311, 922, 55218, 6470, 51196, 22926, 410, 1847, 629, 23522, 130589, 79832, 323, 2100, 25763, 912, 80852, 322, 28231, 712, 6383, 22915, 5336, 85450, 8434, 5128, 988, 10068, 5126, 1189…	1.15292	9.12563e-05
		PHARMACOGENOMIC	517	7.02242e-05	139716, 51378, 10891, 6773, 3284, 8744, 156, 948, 150962, 50615, 3480, 2206, 8425, 605, 604, 80739, 2201, 6093, 6095, 3290, 341, 933, 5360, 8028, 7480, 939, 1717, 929, 10628, 6364, 165631, 10090, 8312, 406, 6777, 10725, 6778, 731, 1435, 1432, 317, 217, 27086, 6470, 22926, 419, 1847, 1848, 629, 55107, 27092, 27198, 284695, 1301, 2100, 23526, 322, 427, 717, 28231, 5335, 6383, 712, 6480, 1839, 808, …	1.15066	0.000190597
		HEMATOLOGICAL	305	0.000128253	64094, 10891, 1316, 1577, 55370, 6872, 170690, 948, 23272, 59341, 8878, 85465, 149111, 744, 604, 83714, 10336, 7483, 49860, 140469, 23500, 5743, 933, 81846, 24, 6885, 1326, 81848, 6097, 3717, 54790, 92017, 10090, 10626, 59352, 91768, 54798, 8411, 10723, 11081, 4609, 221178, 22797, 170679, 6469, 9886, 217, 27086, 7328, 10221, 8763, 922, 7042, 23015, 53405, 2977, 221079, 221395, 23118, 64077, 89874…	1.20704	0.000304573
		UNKNOWN	318	0.000232143	151306, 10891, 332, 1577, 948, 3480, 1581, 8321, 3929, 25794, 85320, 6865, 59341, 8878, 538, 2206, 11096, 1824, 5741, 6095, 1080, 3290, 10331, 5743, 5360, 2322, 113026, 1589, 24, 3293, 1588, 3718, 4886, 7480, 3717, 54790, 1717, 929, 1590, 2845, 7173, 6778, 1816, 161742, 1435, 6469, 317, 928, 18, 25777, 217, 27086, 7328, 311, 12, 21, 3949, 6470, 729230, 7048, 629, 2309, 5627, 282763, 1301, 2100, 5…	1.19217	0.000490016
		OTHER	307	0.00153149	10347, 64094, 10891, 1577, 6871, 3284, 56243, 6870, 150962, 948, 3480, 25794, 3485, 6865, 8325, 8878, 2206, 11322, 5741, 604, 6095, 1185, 1080, 1181, 5743, 341, 2322, 1589, 24, 3852, 1081, 1588, 3718, 3717, 89846, 929, 1592, 1590, 406, 7074, 1491, 6778, 7078, 1816, 4792, 4609, 6469, 3745, 317, 217, 12, 21, 7042, 3949, 410, 4783, 729230, 7048, 7184, 25766, 5627, 1301, 1300, 2100, 5621, 118426, 717…	1.16392	0.00290782
		DEVELOPMENTAL	289	0.00218146	51379, 84071, 440270, 1412, 1316, 1577, 3284, 5371, 56245, 3480, 8321, 23272, 4112, 8325, 6496, 6615, 2201, 2018, 3714, 1080, 49860, 140469, 23506, 3090, 1589, 24, 3293, 57216, 6885, 1588, 81848, 9877, 4886, 3717, 1717, 1718, 28514, 10090, 1592, 1590, 91768, 8312, 6777, 1491, 79611, 3912, 7078, 158326, 23127, 161742, 6469, 79820, 5757, 4774, 23531, 317, 10225, 55112, 10221, 8763, 7042, 3949, 4421…	1.16352	0.00376498
		CANCER	575	0.00697901	51379, 84071, 51378, 10891, 6773, 945, 332, 1316, 3284, 6872, 8744, 5371, 948, 3480, 8321, 6490, 85320, 3485, 6768, 2206, 79603, 8425, 605, 604, 2852, 1827, 84075, 406935, 8875, 3290, 2015, 23500, 341, 8028, 23646, 3293, 3487, 50616, 79712, 7480, 939, 929, 1718, 6364, 8312, 406, 6777, 8869, 6778, 2217, 1816, 731, 733, 55920, 1435, 6469, 8030, 317, 217, 6369, 8302, 728, 6470, 51196, 22926, 1847, 6…	1.08761	0.0110276
		AGING	179	0.0320621	7291, 10891, 1316, 2742, 332, 1577, 164045, 1009, 2099, 5371, 6872, 56243, 9451, 51008, 59340, 3480, 3929, 5016, 3880, 2012, 11096, 8425, 1621, 56914, 2201, 167826, 5178, 55032, 341, 2322, 56853, 3552, 1588, 3718, 939, 11005, 28514, 6696, 5834, 92293, 8869, 3400, 5934, 79611, 7173, 3912, 7078, 23064, 55655, 11081, 116159, 9365, 53353, 5144, 283450, 114804, 8654, 1129, 199713, 1789, 9362, 7042, 81…	1.1418	0.0465113
		REPRODUCTION	181	0.0328719	4041, 4306, 2643, 4205, 10891, 57576, 3339, 1395, 1577, 3284, 2099, 283, 1581, 3480, 170302, 3929, 51087, 85320, 3156, 1287, 2152, 5443, 9656, 56914, 84075, 2159, 2018, 4313, 1281, 219736, 1282, 1080, 10537, 3290, 4194, 672, 5743, 4193, 1589, 3552, 1588, 3487, 7941, 4886, 3717, 1717, 1718, 929, 10911, 3350, 1618, 1491, 57167, 6778, 2661, 7078, 2165, 4792, 9365, 3127, 53353, 1435, 5972, 221711, 21…	1.14013	0.0443481
		RENAL	259	0.040433	10891, 332, 1577, 948, 1581, 3480, 51088, 8425, 744, 604, 5743, 83417, 81846, 55753, 24, 3293, 1588, 28316, 3718, 939, 929, 29904, 1592, 79611, 6778, 4792, 4609, 1435, 6469, 10225, 1595, 217, 12, 3949, 79628, 57619, 51196, 22926, 410, 152485, 64077, 729230, 57613, 7048, 7184, 1848, 119548, 2444, 132671, 9896, 2100, 10076, 65125, 5335, 1471, 710, 7057, 10599, 7056, 64283, 23239, 5126, 5333, 122481…	1.10529	0.0509362
		VISION	132	0.0411804	1411, 4041, 10791, 4040, 1296, 440270, 6773, 83872, 153572, 3080, 1009, 2099, 948, 1581, 6490, 114897, 25794, 5947, 1287, 6496, 55643, 64097, 2201, 10133, 1420, 4313, 6095, 2652, 2651, 6295, 5176, 167691, 24, 3552, 1592, 6696, 3689, 3350, 54922, 4693, 7078, 731, 2165, 53353, 5972, 217, 9227, 12, 7042, 10083, 728, 7422, 440387, 10804, 729230, 1504, 4781, 629, 7827, 4016, 10516, 4179, 59338, 2100, …	1.15851	0.0487107
